# Supplementary material for: STEM, gender, and mental health: Understanding depression and anxiety in a national undergraduate sample
Source: PLOS Ment Health. 2025 Aug 26;2(8):e0000364. doi: 10.1371/journal.pmen.0000364 (PMC12798185; doi:10.1371/journal.pmen.0000364)
Supplement: S1 Data — (CSV) [file pmen.0000364.s002.csv]

	responseid	schoolnum	age	gender	field	gender.field	race.2	orientation	PHQ	GAD	fincur.2	aca_anx_1	aca_anx_2	aca_anx_3	aca_anx_4	aca_anx_5	aca_anx_6	aca_anx_7	aca_dep_1	aca_dep_2	aca_dep_3	aca_dep_4	aca_dep_5	aca_dep_6	aca_dep_7	yr_sch	yr_sch.2	yr_sch.bin	age.1	age.cent
1	R_305XFCxIAD4Adso	1	21	Women	STEM	WomenSTEM	White	Heterosexual	2	2.85714285714286	4	0	0	0	0	0	0	NA	0	0	0	0	0	0	NA	4	fourthyear+	3rd.plus	21	0.0265657025734463
2	R_3PzBYXlOn9d51bs	1	21	Men	NA	NA	White	Heterosexual	NA	NA	3	0	0	0	0	0	0	NA	0	0	0	0	0	0	NA	1	firstyear	1st.2nd	21	0.0265657025734463
3	R_DwRSIFjs6RRlKpP	1	27	Women	STEM	WomenSTEM	Black	Heterosexual	1.33333333333333	1.16666666666667	4	0	0	0	0	0	0	NA	0	0	0	0	0	0	NA	1	firstyear	1st.2nd	27	6.02656570257345
4	R_2doLvQ0Wf1XBB6b	1	19	Women	NotSTEM	WomenNotSTEM	White	Heterosexual	1.22222222222222	1.16666666666667	3	0	0	0	0	0	0	NA	0	0	0	0	0	0	NA	2	secondyear	1st.2nd	19	-1.97343429742655
5	R_003MraYFHaMRK1P	1	21	Women	NotSTEM	WomenNotSTEM	Hispanic	Pan	2	2.42857142857143	4	0	0	0	0	0	0	NA	0	0	0	0	0	0	NA	4	fourthyear+	3rd.plus	21	0.0265657025734463
6	R_2zMw0X3HtQH95vm	1	22	Women	STEM	WomenSTEM	White	Bisexual	2.22222222222222	2.85714285714286	5	0	0	0	0	0	0	NA	0	0	0	0	0	0	NA	2	secondyear	1st.2nd	22	1.02656570257345
7	R_2PznnHC0IAiohDp	1	43	Women	NotSTEM	WomenNotSTEM	Hispanic	Heterosexual	NA	NA	5	0	0	0	0	0	0	NA	0	0	0	0	0	0	NA	4	fourthyear+	3rd.plus	43	22.0265657025734
8	R_3KwS3psjRPcqSGh	1	18	Women	STEM	WomenSTEM	NA	Bisexual	2	3	5	0	0	0	0	0	0	NA	0	0	0	0	0	0	NA	1	firstyear	1st.2nd	18	-2.97343429742655
9	R_1OuZ6csTHc0wvNG	1	53	Women	NotSTEM	WomenNotSTEM	Black	Heterosexual	1	1	4	0	0	0	0	0	0	NA	0	0	0	0	0	0	NA	4	fourthyear+	3rd.plus	53	32.0265657025734
10	R_WpSyqoKRoQgxiy5	1	21	Women	NA	NA	Hispanic	Heterosexual	NA	NA	5	0	0	0	0	0	0	NA	0	0	0	0	0	0	NA	NA	NA	NA	21	0.0265657025734463
11	R_2pW4oLDZcSVLL0Y	1	37	Men	NA	NA	White	Heterosexual	1.88888888888889	2.14285714285714	3	0	0	0	0	0	0	NA	0	0	0	0	0	0	NA	3	thirdyear	3rd.plus	37	16.0265657025734
12	R_s4L3ImW3uLoSO7n	1	19	Men	NotSTEM	NA	Hispanic	Heterosexual	2.22222222222222	2.57142857142857	4	0	0	0	0	0	0	NA	0	0	0	0	0	0	NA	2	secondyear	1st.2nd	19	-1.97343429742655
13	R_33ljB8Q62XnI0DK	1	19	Women	STEM	WomenSTEM	White	Bisexual	2.55555555555556	2.42857142857143	2	0	0	0	0	0	0	NA	0	0	0	0	0	0	NA	2	secondyear	1st.2nd	19	-1.97343429742655
14	R_9BqOVW8C6TzZKsp	1	18	Women	STEM	WomenSTEM	Hispanic	Heterosexual	3	2.42857142857143	3	0	0	0	0	0	0	NA	0	0	0	0	0	0	NA	1	firstyear	1st.2nd	18	-2.97343429742655
15	R_2AFLztZsLpIo9mr	1	18	Women	NotSTEM	WomenNotSTEM	Hispanic	Heterosexual	1.55555555555556	2.57142857142857	4	0	0	0	0	0	0	NA	0	0	0	0	0	0	NA	1	firstyear	1st.2nd	18	-2.97343429742655
16	R_9v6MNz7lAJpbF3b	1	18	Men	NotSTEM	NA	Hispanic	Heterosexual	2.66666666666667	2.28571428571429	3	0	0	0	0	0	0	NA	0	0	0	0	0	0	NA	1	firstyear	1st.2nd	18	-2.97343429742655
17	R_3GvM0hkHyuaCd90	1	21	Women	NotSTEM	WomenNotSTEM	Hispanic	Heterosexual	1.11111111111111	1	3	0	0	0	0	0	0	NA	0	0	0	0	0	0	NA	4	fourthyear+	3rd.plus	21	0.0265657025734463
18	R_RqwGpYvy7zEKzzb	1	39	Women	NotSTEM	WomenNotSTEM	Hispanic	Heterosexual	1.66666666666667	2	4	0	0	0	0	0	0	NA	0	0	0	0	0	0	NA	4	fourthyear+	3rd.plus	39	18.0265657025734
19	R_2XiDVvWgYRFOZvQ	1	58	Women	NotSTEM	WomenNotSTEM	White	Heterosexual	1.66666666666667	1.57142857142857	5	0	0	0	0	0	0	NA	0	0	0	0	0	0	NA	2	secondyear	1st.2nd	58	37.0265657025734
20	R_2q98fSFfiUFO7am	1	46	Women	NotSTEM	WomenNotSTEM	Hispanic	Heterosexual	2.22222222222222	2.28571428571429	4	0	0	0	0	0	0	NA	0	0	0	0	0	0	NA	2	secondyear	1st.2nd	46	25.0265657025734
21	R_2vewsrKue3RpZqG	1	19	Women	NotSTEM	WomenNotSTEM	Hispanic	Heterosexual	1	1.14285714285714	4	0	0	0	0	0	0	NA	0	0	0	0	0	0	NA	2	secondyear	1st.2nd	19	-1.97343429742655
22	R_1rkaZEuG6iKLNxZ	1	21	Women	NotSTEM	WomenNotSTEM	White	Heterosexual	1.88888888888889	3	3	0	0	0	0	0	0	NA	0	0	0	0	0	0	NA	4	fourthyear+	3rd.plus	21	0.0265657025734463
23	R_2c5wPKYYWh8VoBM	1	21	Men	NotSTEM	NA	White	Heterosexual	1.22222222222222	1.28571428571429	3	0	0	0	0	0	0	NA	0	0	0	0	0	0	NA	4	fourthyear+	3rd.plus	21	0.0265657025734463
24	R_27Ih4e8Fs8aMkLz	1	22	Women	NotSTEM	WomenNotSTEM	White	Heterosexual	1.33333333333333	1.42857142857143	2	0	0	0	0	0	0	NA	0	0	0	0	0	0	NA	4	fourthyear+	3rd.plus	22	1.02656570257345
25	R_3MPQ47P5b12oQpf	1	18	Women	NotSTEM	WomenNotSTEM	Black	NA	2.11111111111111	2.28571428571429	5	0	0	0	0	0	0	NA	0	0	0	0	0	0	NA	1	firstyear	1st.2nd	18	-2.97343429742655
26	R_1pWJijAdpd5FVmK	1	19	Women	NotSTEM	WomenNotSTEM	Hispanic	Questioning	2.11111111111111	2	4	0	0	0	0	0	0	NA	0	0	0	0	0	0	NA	1	firstyear	1st.2nd	19	-1.97343429742655
27	R_ZyOBqyNy3ocdL6V	1	22	Men	NotSTEM	NA	White	Heterosexual	1.11111111111111	1	3	0	0	0	0	0	0	NA	0	0	0	0	0	0	NA	2	secondyear	1st.2nd	22	1.02656570257345
28	R_1OB6auSfJBAtX6x	1	20	Women	NotSTEM	WomenNotSTEM	NA	Heterosexual	2.77777777777778	2.57142857142857	5	0	0	0	0	0	0	NA	0	0	0	0	0	0	NA	3	thirdyear	3rd.plus	20	-0.973434297426554
29	R_1P5aXhFQTMBVfIE	1	24	Men	NotSTEM	NA	White	Heterosexual	1	1	1	0	0	0	0	0	0	NA	0	0	0	0	0	0	NA	4	fourthyear+	3rd.plus	24	3.02656570257345
30	R_2xXasdihjZ102hj	1	19	Men	NotSTEM	NA	White	Heterosexual	NA	NA	2	0	0	0	0	0	0	NA	0	0	0	0	0	0	NA	1	firstyear	1st.2nd	19	-1.97343429742655
31	R_2cdwSw5kQiUOcDr	1	18	Women	NotSTEM	WomenNotSTEM	White	Bisexual	1.125	1.71428571428571	3	0	0	0	0	0	0	NA	0	0	0	0	0	0	NA	1	firstyear	1st.2nd	18	-2.97343429742655
32	R_1ilFLBU5IOb6wOh	1	22	Men	NotSTEM	NA	White	Heterosexual	1.77777777777778	2	3	0	0	0	0	0	0	NA	0	0	0	0	0	0	NA	4	fourthyear+	3rd.plus	22	1.02656570257345
33	R_2X5HIbckp9oZUW3	1	21	Women	STEM	WomenSTEM	NA	Heterosexual	3	4	4	0	0	0	0	0	0	NA	0	0	0	0	0	0	NA	3	thirdyear	3rd.plus	21	0.0265657025734463
34	R_1obaBUiJVzJBSps	1	19	Women	NotSTEM	WomenNotSTEM	NA	Heterosexual	1.33333333333333	1.28571428571429	3	0	0	0	0	0	0	NA	0	0	0	0	0	0	NA	2	secondyear	1st.2nd	19	-1.97343429742655
35	R_2q1LyU4s207DwUg	1	21	Women	STEM	WomenSTEM	White	Heterosexual	2	3.57142857142857	3	0	0	0	0	0	0	NA	0	0	0	0	0	0	NA	4	fourthyear+	3rd.plus	21	0.0265657025734463
36	R_XGMtgZ5mKoOaPmh	1	22	Men	NotSTEM	NA	White	Heterosexual	1	1.14285714285714	2	0	0	0	0	0	0	NA	0	0	0	0	0	0	NA	3	thirdyear	3rd.plus	22	1.02656570257345
37	R_03phJPHAodDfa01	1	18	Men	STEM	NA	White	Heterosexual	1	1	2	0	0	0	0	0	0	NA	0	0	0	0	0	0	NA	1	firstyear	1st.2nd	18	-2.97343429742655
38	R_2xYj1SZpY4gYTwR	1	21	Women	STEM	WomenSTEM	Black	Lesbian	1.44444444444444	1.42857142857143	2	0	0	0	0	0	0	NA	0	0	0	0	0	0	NA	4	fourthyear+	3rd.plus	21	0.0265657025734463
39	R_3jYGYaTMblOuKfT	1	30	Women	STEM	WomenSTEM	Black	Bisexual	1.77777777777778	2	2	0	0	0	0	0	0	NA	0	0	0	0	0	0	NA	1	firstyear	1st.2nd	30	9.02656570257345
40	R_21mFwxfUEwntlJT	1	30	Men	NotSTEM	NA	Black	Gay	3.44444444444444	3.14285714285714	5	0	0	0	0	0	0	NA	0	0	0	0	0	0	NA	3	thirdyear	3rd.plus	30	9.02656570257345
41	R_1QAQVnMUX9GYvJT	1	18	Men	NotSTEM	NA	White	Heterosexual	1	1.57142857142857	3	0	0	0	0	0	0	NA	0	0	0	0	0	0	NA	1	firstyear	1st.2nd	18	-2.97343429742655
42	R_3D0IXiUOlTte2W4	1	21	Men	NotSTEM	NA	White	Heterosexual	1.66666666666667	1.57142857142857	2	0	0	0	0	0	0	NA	0	0	0	0	0	0	NA	1	firstyear	1st.2nd	21	0.0265657025734463
43	R_bQ7ZcmX205QMclr	1	35	Men	NotSTEM	NA	Asian	Heterosexual	1.77777777777778	1.28571428571429	4	0	0	0	0	0	0	NA	0	0	0	0	0	0	NA	4	fourthyear+	3rd.plus	35	14.0265657025734
44	R_ddm4uBeWnrPVf69	1	19	Women	STEM	WomenSTEM	Asian	Heterosexual	3.33333333333333	3	5	0	0	0	0	0	0	NA	0	0	0	0	0	0	NA	2	secondyear	1st.2nd	19	-1.97343429742655
45	R_yDT4xaLgDGU35Dj	1	18	Men	NotSTEM	NA	Asian	Heterosexual	1.66666666666667	1.42857142857143	2	0	0	0	0	0	0	NA	0	0	0	0	0	0	NA	1	firstyear	1st.2nd	18	-2.97343429742655
46	R_0HZ1QcZ2SpLCCfD	1	20	Women	NotSTEM	WomenNotSTEM	Asian	Heterosexual	3.55555555555556	4	4	0	0	0	0	0	0	NA	0	0	0	0	0	0	NA	2	secondyear	1st.2nd	20	-0.973434297426554
47	R_24pW62jg9ZG05Py	1	20	Women	NotSTEM	WomenNotSTEM	Asian	Pan	1.11111111111111	1.85714285714286	4	0	0	0	0	0	0	NA	0	0	0	0	0	0	NA	3	thirdyear	3rd.plus	20	-0.973434297426554
48	R_3qKaEUpZqjsCRwk	1	20	Women	STEM	WomenSTEM	White	Questioning	2.44444444444444	2.14285714285714	4	0	0	0	0	0	0	NA	0	0	0	0	0	0	NA	3	thirdyear	3rd.plus	20	-0.973434297426554
49	R_20OudGEpiJ5wePP	1	20	Women	NA	NA	Black	Heterosexual	NA	NA	2	0	0	0	0	0	0	NA	0	0	0	0	0	0	NA	3	thirdyear	3rd.plus	20	-0.973434297426554
50	R_2XiGLfDhyy5He35	1	19	Women	NotSTEM	WomenNotSTEM	Hispanic	NA	1.33333333333333	1	2	0	0	0	0	0	0	NA	0	0	0	0	0	0	NA	1	firstyear	1st.2nd	19	-1.97343429742655
51	R_21uBfnKDJmz1N2u	1	18	Women	NotSTEM	WomenNotSTEM	White	Heterosexual	1.55555555555556	1.85714285714286	3	0	0	0	0	0	0	NA	0	0	0	0	0	0	NA	1	firstyear	1st.2nd	18	-2.97343429742655
52	R_1j8rRaGcFqSyjHB	1	23	Men	NotSTEM	NA	White	Heterosexual	2.11111111111111	2	4	0	0	0	0	0	0	NA	0	0	0	0	0	0	NA	4	fourthyear+	3rd.plus	23	2.02656570257345
53	R_9NxCbgXYOdb3VcZ	1	19	Men	NotSTEM	NA	White	Heterosexual	2.22222222222222	2.28571428571429	1	0	0	0	0	0	0	NA	0	0	0	0	0	0	NA	2	secondyear	1st.2nd	19	-1.97343429742655
54	R_yWSP1yPMmOVLK1P	1	21	Women	STEM	WomenSTEM	Hispanic	Heterosexual	1.11111111111111	1.14285714285714	2	0	0	0	0	0	0	NA	0	0	0	0	0	0	NA	4	fourthyear+	3rd.plus	21	0.0265657025734463
55	R_2TztTacfeU032rc	1	19	Men	NotSTEM	NA	NA	Heterosexual	3.88888888888889	3.42857142857143	4	0	0	0	0	0	0	NA	0	0	0	0	0	0	NA	2	secondyear	1st.2nd	19	-1.97343429742655
56	R_0xG2wpkLo86Prwd	1	19	Men	NotSTEM	NA	Hispanic	Heterosexual	2.77777777777778	2.57142857142857	3	0	0	0	0	0	0	NA	0	0	0	0	0	0	NA	3	thirdyear	3rd.plus	19	-1.97343429742655
57	R_2bZ9hy0eGcTh9HE	1	21	Women	STEM	WomenSTEM	White	Lesbian	1.88888888888889	2.14285714285714	4	0	0	0	0	0	0	NA	0	0	0	0	0	0	NA	4	fourthyear+	3rd.plus	21	0.0265657025734463
58	R_AgQB7y7PWtIjB5L	1	26	Women	STEM	WomenSTEM	NA	Heterosexual	1.33333333333333	1.42857142857143	5	0	0	0	0	0	0	NA	0	0	0	0	0	0	NA	4	fourthyear+	3rd.plus	26	5.02656570257345
59	R_3kGu7VjN7BPgb2a	1	39	Women	NotSTEM	WomenNotSTEM	White	Bisexual	1.88888888888889	1	2	0	0	0	0	0	0	NA	0	0	0	0	0	0	NA	3	thirdyear	3rd.plus	39	18.0265657025734
60	R_2WBd9AYZOVMp0P3	1	18	Women	STEM	WomenSTEM	NA	Lesbian	NA	NA	5	0	0	0	0	0	0	NA	0	0	0	0	0	0	NA	1	firstyear	1st.2nd	18	-2.97343429742655
61	R_3HtTcvPXucRkdMD	1	19	Men	STEM	NA	Black	Heterosexual	1.44444444444444	1.71428571428571	4	0	0	0	0	0	0	NA	0	0	0	0	0	0	NA	2	secondyear	1st.2nd	19	-1.97343429742655
62	R_1INrIeulXZRYo85	1	20	Women	NotSTEM	WomenNotSTEM	White	Heterosexual	1.77777777777778	1.57142857142857	4	0	0	0	0	0	0	NA	0	0	0	0	0	0	NA	3	thirdyear	3rd.plus	20	-0.973434297426554
63	R_3oYJayII29bU4Iz	1	18	Women	STEM	WomenSTEM	White	Heterosexual	1.44444444444444	1.42857142857143	3	0	0	0	0	0	0	NA	0	0	0	0	0	0	NA	1	firstyear	1st.2nd	18	-2.97343429742655
64	R_1jAL1PTGJypzAqp	1	21	Men	STEM	NA	Black	NA	1.66666666666667	1.85714285714286	4	0	0	0	0	0	0	NA	0	0	0	0	0	0	NA	2	secondyear	1st.2nd	21	0.0265657025734463
65	R_ZICSUc4itaXvXod	1	44	Men	NotSTEM	NA	White	Heterosexual	1.22222222222222	1.14285714285714	5	0	0	0	0	0	0	NA	0	0	0	0	0	0	NA	3	thirdyear	3rd.plus	44	23.0265657025734
66	R_2c8jQaqXnebLs3w	1	20	Men	NotSTEM	NA	NA	NA	1.22222222222222	1	2	0	0	0	0	0	0	NA	0	0	0	0	0	0	NA	3	thirdyear	3rd.plus	20	-0.973434297426554
67	R_tGoIk2Uf9owX1zr	1	21	Women	STEM	WomenSTEM	NA	Heterosexual	1.22222222222222	1.42857142857143	3	0	0	0	0	0	0	NA	0	0	0	0	0	0	NA	4	fourthyear+	3rd.plus	21	0.0265657025734463
68	R_3Poh8JfRanNeHhJ	1	18	Women	STEM	WomenSTEM	Hispanic	NA	1.66666666666667	1.85714285714286	3	0	0	0	0	0	0	NA	0	0	0	0	0	0	NA	1	firstyear	1st.2nd	18	-2.97343429742655
69	R_3dQRElWAsmpu0iw	1	20	Women	STEM	WomenSTEM	White	Asexual	1.88888888888889	1.57142857142857	3	0	0	0	0	0	0	NA	0	0	0	0	0	0	NA	2	secondyear	1st.2nd	20	-0.973434297426554
70	R_3R4pxRIykDnLc0t	1	18	Women	NotSTEM	WomenNotSTEM	Hispanic	Heterosexual	1.77777777777778	2.71428571428571	3	0	0	0	0	0	0	NA	0	0	0	0	0	0	NA	1	firstyear	1st.2nd	18	-2.97343429742655
71	R_2S1ulywAuo252IZ	1	36	Women	STEM	WomenSTEM	Hispanic	Heterosexual	1.22222222222222	1.71428571428571	3	0	0	0	0	0	0	NA	0	0	0	0	0	0	NA	2	secondyear	1st.2nd	36	15.0265657025734
72	R_1LkeFVVKlWy2rip	1	20	Women	NotSTEM	WomenNotSTEM	White	Heterosexual	4	4	5	0	0	0	0	0	0	NA	0	0	0	0	0	0	NA	3	thirdyear	3rd.plus	20	-0.973434297426554
73	R_sX7sgCxL1fmph7j	1	42	Women	STEM	WomenSTEM	Black	Heterosexual	1.11111111111111	1.42857142857143	3	0	0	0	0	0	0	NA	0	0	0	0	0	0	NA	4	fourthyear+	3rd.plus	42	21.0265657025734
74	R_daR5vs0ftIIGKNX	1	19	Women	NotSTEM	WomenNotSTEM	Hispanic	Heterosexual	2.55555555555556	2.14285714285714	4	0	0	0	0	0	0	NA	0	0	0	0	0	0	NA	3	thirdyear	3rd.plus	19	-1.97343429742655
75	R_2PqbE3nYLbVyuek	1	18	Women	NotSTEM	WomenNotSTEM	Black	Bisexual	1.22222222222222	1.42857142857143	3	0	0	0	0	0	0	NA	0	0	0	0	0	0	NA	1	firstyear	1st.2nd	18	-2.97343429742655
76	R_bg9gKPw1kMfI95n	1	21	Men	NotSTEM	NA	White	Heterosexual	1.77777777777778	1.57142857142857	2	0	0	0	0	0	0	NA	0	0	0	0	0	0	NA	4	fourthyear+	3rd.plus	21	0.0265657025734463
77	R_33x5L068Qu91m6Q	1	19	Women	STEM	WomenSTEM	NA	Heterosexual	3	3.57142857142857	3	0	0	0	0	0	0	NA	0	0	0	0	0	0	NA	2	secondyear	1st.2nd	19	-1.97343429742655
78	R_Tpee1vgS7uSrdQJ	1	18	Women	NotSTEM	WomenNotSTEM	White	Heterosexual	1.88888888888889	1.28571428571429	3	0	0	0	0	0	0	NA	0	0	0	0	0	0	NA	1	firstyear	1st.2nd	18	-2.97343429742655
79	R_3LZmMqjvawypEtB	1	21	Men	NotSTEM	NA	Black	NA	2.11111111111111	1.71428571428571	3	0	0	0	0	0	0	NA	0	0	0	0	0	0	NA	4	fourthyear+	3rd.plus	21	0.0265657025734463
80	R_Celaiw5JxnNO8kF	1	21	Women	NotSTEM	WomenNotSTEM	Hispanic	Heterosexual	2.66666666666667	2.57142857142857	5	0	0	0	0	0	0	NA	0	0	0	0	0	0	NA	4	fourthyear+	3rd.plus	21	0.0265657025734463
81	R_1gSWIdeJZJdM0vN	1	19	Women	NotSTEM	WomenNotSTEM	White	Heterosexual	NA	NA	3	0	0	0	0	0	0	NA	0	0	0	0	0	0	NA	2	secondyear	1st.2nd	19	-1.97343429742655
82	R_tXvblYEQio95Yjf	1	21	Men	NotSTEM	NA	Black	NA	1	1	5	0	0	0	0	0	0	NA	0	0	0	0	0	0	NA	3	thirdyear	3rd.plus	21	0.0265657025734463
83	R_2QWHqxqIJmfbZmt	1	18	Women	STEM	WomenSTEM	Black	NA	1.66666666666667	1.71428571428571	4	0	0	0	0	0	0	NA	0	0	0	0	0	0	NA	1	firstyear	1st.2nd	18	-2.97343429742655
84	R_21n98pyUy1F8Q4u	1	53	Women	STEM	WomenSTEM	Black	Heterosexual	NA	NA	5	0	0	0	0	0	0	NA	0	0	0	0	0	0	NA	4	fourthyear+	3rd.plus	53	32.0265657025734
85	R_5iPfWIz1itesibL	1	21	Women	NotSTEM	WomenNotSTEM	Hispanic	Bisexual	3.66666666666667	4	5	0	0	0	0	0	0	NA	0	0	0	0	0	0	NA	4	fourthyear+	3rd.plus	21	0.0265657025734463
86	R_3oUbueXSTWWv9FP	1	20	Women	STEM	WomenSTEM	Hispanic	Heterosexual	1.77777777777778	2.85714285714286	4	0	0	0	0	0	0	NA	0	0	0	0	0	0	NA	3	thirdyear	3rd.plus	20	-0.973434297426554
87	R_2VdXBrLwdqtuTdn	1	19	Men	NA	NA	White	Heterosexual	NA	NA	2	0	0	0	0	0	0	NA	0	0	0	0	0	0	NA	2	secondyear	1st.2nd	19	-1.97343429742655
88	R_3Jr9vXlCcBJPKUp	1	20	Women	NotSTEM	WomenNotSTEM	Hispanic	Questioning	1.44444444444444	1.71428571428571	3	0	0	0	0	0	0	NA	0	0	0	0	0	0	NA	3	thirdyear	3rd.plus	20	-0.973434297426554
89	R_DjbmMPcupLLlSRH	1	21	Men	STEM	NA	Black	Asexual	2.66666666666667	3.57142857142857	4	0	0	0	0	0	0	NA	0	0	0	0	0	0	NA	4	fourthyear+	3rd.plus	21	0.0265657025734463
90	R_3soiyaHrIx2xDZM	1	18	Women	STEM	WomenSTEM	NA	Pan	3.22222222222222	2.57142857142857	2	0	0	0	0	0	0	NA	0	0	0	0	0	0	NA	1	firstyear	1st.2nd	18	-2.97343429742655
91	R_2tz2bvsq1ucVtmR	1	18	Women	NA	NA	NA	Bisexual	2.44444444444444	3.14285714285714	5	0	0	0	0	0	0	NA	0	0	0	0	0	0	NA	1	firstyear	1st.2nd	18	-2.97343429742655
92	R_3POin8FN6ekExVc	1	23	Women	NotSTEM	WomenNotSTEM	Hispanic	Heterosexual	2.25	2	4	0	0	0	0	0	0	NA	0	0	0	0	0	0	NA	3	thirdyear	3rd.plus	23	2.02656570257345
93	R_2Br1okLJylITWCi	1	21	Men	NA	NA	Hispanic	Heterosexual	1.44444444444444	1.85714285714286	3	0	0	0	0	0	0	NA	0	0	0	0	0	0	NA	4	fourthyear+	3rd.plus	21	0.0265657025734463
94	R_1JOyMymvLoHzAcJ	1	18	Women	NotSTEM	WomenNotSTEM	NA	Bisexual	NA	1.85714285714286	4	0	0	0	0	0	0	NA	0	0	0	0	0	0	NA	1	firstyear	1st.2nd	18	-2.97343429742655
95	R_3hzrLjzAbaZYqKm	1	20	Women	NotSTEM	WomenNotSTEM	Hispanic	Questioning	1.55555555555556	1.85714285714286	2	0	0	0	0	0	0	NA	0	0	0	0	0	0	NA	3	thirdyear	3rd.plus	20	-0.973434297426554
96	R_3R32A2RDnvLakN5	1	20	Men	NotSTEM	NA	Hispanic	Heterosexual	1	1.14285714285714	4	0	0	0	0	0	0	NA	0	0	0	0	0	0	NA	1	firstyear	1st.2nd	20	-0.973434297426554
97	R_DN1aGC42ATbKFXP	1	23	Men	NotSTEM	NA	White	Heterosexual	1.11111111111111	2.28571428571429	3	0	0	0	0	0	0	NA	0	0	0	0	0	0	NA	4	fourthyear+	3rd.plus	23	2.02656570257345
98	R_2cAudysnWFBT2CR	1	20	Women	STEM	WomenSTEM	NA	Bisexual	1.77777777777778	2	4	0	0	0	0	0	0	NA	0	0	0	0	0	0	NA	4	fourthyear+	3rd.plus	20	-0.973434297426554
99	R_2OYE2OlA4ZMdx6q	1	21	Women	NotSTEM	WomenNotSTEM	Middle Eastern	Heterosexual	NA	NA	5	0	0	0	0	0	0	NA	0	0	0	0	0	0	NA	4	fourthyear+	3rd.plus	21	0.0265657025734463
100	R_3qVi2Ll1VaNcT2L	1	21	Women	STEM	WomenSTEM	White	Heterosexual	2.77777777777778	3	5	0	0	0	0	0	0	NA	0	0	0	0	0	0	NA	4	fourthyear+	3rd.plus	21	0.0265657025734463
101	R_2sR3ZUTQ8DKPazx	1	21	Women	STEM	WomenSTEM	NA	Heterosexual	2.88888888888889	3.57142857142857	5	0	0	0	0	0	0	NA	0	0	0	0	0	0	NA	4	fourthyear+	3rd.plus	21	0.0265657025734463
102	R_3RwIludLHGFmOI4	1	18	Women	STEM	WomenSTEM	White	Heterosexual	2.66666666666667	3.42857142857143	5	0	0	0	0	0	0	NA	0	0	0	0	0	0	NA	1	firstyear	1st.2nd	18	-2.97343429742655
103	R_sG2ZOOyWgMC9gxH	1	18	Women	STEM	WomenSTEM	White	Heterosexual	2.11111111111111	NA	5	0	0	0	0	0	0	NA	0	0	0	0	0	0	NA	1	firstyear	1st.2nd	18	-2.97343429742655
104	R_1NkK9T3fgHnWclB	1	21	Women	NotSTEM	WomenNotSTEM	White	Heterosexual	2.33333333333333	2.14285714285714	3	0	0	0	0	0	0	NA	0	0	0	0	0	0	NA	4	fourthyear+	3rd.plus	21	0.0265657025734463
105	R_31oQnHrPbkxkEof	1	23	Women	STEM	WomenSTEM	White	Heterosexual	3	2.85714285714286	4	0	0	0	0	0	0	NA	0	0	0	0	0	0	NA	4	fourthyear+	3rd.plus	23	2.02656570257345
106	R_1ifHW9tPXK7jsbR	1	20	Women	NotSTEM	WomenNotSTEM	Black	Heterosexual	1.88888888888889	1.85714285714286	3	0	0	0	0	0	0	NA	0	0	0	0	0	0	NA	2	secondyear	1st.2nd	20	-0.973434297426554
107	R_vBk2TAA1BXy7LqN	1	20	Men	STEM	NA	NA	Heterosexual	1.55555555555556	1.57142857142857	2	0	0	0	0	0	0	NA	0	0	0	0	0	0	NA	2	secondyear	1st.2nd	20	-0.973434297426554
108	R_3Lj1QqCLSnuJt4T	1	19	Women	NotSTEM	WomenNotSTEM	White	Heterosexual	1.22222222222222	1.42857142857143	2	0	0	0	0	0	0	NA	0	0	0	0	0	0	NA	2	secondyear	1st.2nd	19	-1.97343429742655
109	R_2wKVFP9SwowCjGB	1	18	Men	NotSTEM	NA	Black	Heterosexual	1.55555555555556	NA	3	0	0	0	0	0	0	NA	0	0	0	0	0	0	NA	1	firstyear	1st.2nd	18	-2.97343429742655
110	R_1dGL05FkGXYgkEt	1	35	Women	STEM	WomenSTEM	Black	Heterosexual	3.22222222222222	3.14285714285714	5	0	0	0	0	0	0	NA	0	0	0	0	0	0	NA	1	firstyear	1st.2nd	35	14.0265657025734
111	R_dd7D0pXVUOmCZFL	1	21	Women	NotSTEM	WomenNotSTEM	Hispanic	Heterosexual	2.33333333333333	2.71428571428571	3	0	0	0	0	0	0	NA	0	0	0	0	0	0	NA	4	fourthyear+	3rd.plus	21	0.0265657025734463
112	R_qQMQNVt8jaHypsR	1	19	Women	NotSTEM	WomenNotSTEM	White	Bisexual	2.77777777777778	1.71428571428571	4	0	0	0	0	0	0	NA	0	0	0	0	0	0	NA	3	thirdyear	3rd.plus	19	-1.97343429742655
113	R_2uR5TonvmW1vdAt	1	21	Women	STEM	WomenSTEM	Hispanic	Bisexual	2.77777777777778	3.57142857142857	5	0	0	0	0	0	0	NA	0	0	0	0	0	0	NA	3	thirdyear	3rd.plus	21	0.0265657025734463
114	R_1Q43Jzy3OyW4phv	1	36	Women	NotSTEM	WomenNotSTEM	Black	Heterosexual	2	1.57142857142857	5	0	0	0	0	0	0	NA	0	0	0	0	0	0	NA	1	firstyear	1st.2nd	36	15.0265657025734
115	R_2AYwQlrOazLmmLp	1	21	Women	STEM	WomenSTEM	Hispanic	Bisexual	1.88888888888889	1.85714285714286	4	0	0	0	0	0	0	NA	0	0	0	0	0	0	NA	4	fourthyear+	3rd.plus	21	0.0265657025734463
116	R_1FkxIVA9gCUzImV	1	22	Men	NotSTEM	NA	White	Heterosexual	1.33333333333333	1.85714285714286	2	0	0	0	0	0	0	NA	0	0	0	0	0	0	NA	2	secondyear	1st.2nd	22	1.02656570257345
117	R_28MtjiTyBfo0y9p	1	20	Men	NotSTEM	NA	White	Heterosexual	1.88888888888889	3	5	0	0	0	0	0	0	NA	0	0	0	0	0	0	NA	3	thirdyear	3rd.plus	20	-0.973434297426554
118	R_1etSwFM5PDYRVWu	1	19	Women	STEM	WomenSTEM	Hispanic	Heterosexual	2.55555555555556	3.28571428571429	4	0	0	0	0	0	0	NA	0	0	0	0	0	0	NA	2	secondyear	1st.2nd	19	-1.97343429742655
119	R_1PXaCTUBMkRE0QE	1	19	Women	NotSTEM	WomenNotSTEM	White	Bisexual	1.77777777777778	1.57142857142857	3	0	0	0	0	0	0	NA	0	0	0	0	0	0	NA	3	thirdyear	3rd.plus	19	-1.97343429742655
120	R_3qW4DIr1YPiPmrJ	1	18	Women	NotSTEM	WomenNotSTEM	White	Heterosexual	2.44444444444444	1.85714285714286	3	0	0	0	0	0	0	NA	0	0	0	0	0	0	NA	1	firstyear	1st.2nd	18	-2.97343429742655
121	R_urLJHHwslHONSBX	1	19	Women	STEM	WomenSTEM	NA	Heterosexual	1.55555555555556	2.14285714285714	1	0	0	0	0	0	0	NA	0	0	0	0	0	0	NA	2	secondyear	1st.2nd	19	-1.97343429742655
122	R_1InNPOdTY9IVEdd	1	21	Women	STEM	WomenSTEM	White	Heterosexual	2.5	2.42857142857143	4	0	0	0	0	0	0	NA	0	0	0	0	0	0	NA	4	fourthyear+	3rd.plus	21	0.0265657025734463
123	R_sSZAgI3FCVTsF5T	1	25	Men	NotSTEM	NA	White	Heterosexual	1.11111111111111	1	3	0	0	0	0	0	0	NA	0	0	0	0	0	0	NA	4	fourthyear+	3rd.plus	25	4.02656570257345
124	R_12aJDGXxhVGagBl	1	21	Women	NotSTEM	WomenNotSTEM	White	Heterosexual	1	2.42857142857143	4	0	0	0	0	0	0	NA	0	0	0	0	0	0	NA	4	fourthyear+	3rd.plus	21	0.0265657025734463
125	R_3gY0cMP1QMZMqD5	1	19	Men	NotSTEM	NA	White	Gay	1.44444444444444	1.42857142857143	3	0	0	0	0	0	0	NA	0	0	0	0	0	0	NA	2	secondyear	1st.2nd	19	-1.97343429742655
126	R_3F22pN85Cdnq1AB	1	32	Women	NotSTEM	WomenNotSTEM	Hispanic	Heterosexual	2.77777777777778	2.42857142857143	5	0	0	0	0	0	0	NA	0	0	0	0	0	0	NA	4	fourthyear+	3rd.plus	32	11.0265657025734
127	R_31otZ7pUqTCE55F	1	18	Women	STEM	WomenSTEM	NA	Bisexual	1.88888888888889	2	4	0	0	0	0	0	0	NA	0	0	0	0	0	0	NA	2	secondyear	1st.2nd	18	-2.97343429742655
128	R_ZglTcFNm45f0fF7	1	18	Men	NotSTEM	NA	Black	Heterosexual	1	1	3	0	0	0	0	0	0	NA	0	0	0	0	0	0	NA	1	firstyear	1st.2nd	18	-2.97343429742655
129	R_24pnlpXyDPoW6cQ	1	24	Men	NotSTEM	NA	White	Heterosexual	1.11111111111111	1	3	0	0	0	0	0	0	NA	0	0	0	0	0	0	NA	4	fourthyear+	3rd.plus	24	3.02656570257345
130	R_1C2eq6epmMEnESy	1	24	Men	NotSTEM	NA	White	Heterosexual	1.22222222222222	1.14285714285714	3	0	0	0	0	0	0	NA	0	0	0	0	0	0	NA	4	fourthyear+	3rd.plus	24	3.02656570257345
131	R_ByLB756q9KX68ut	1	37	Women	STEM	WomenSTEM	White	Heterosexual	1.33333333333333	1.28571428571429	3	0	0	0	0	0	0	NA	0	0	0	0	0	0	NA	4	fourthyear+	3rd.plus	37	16.0265657025734
132	R_3kFc5nWgLWztKwc	1	21	Women	STEM	WomenSTEM	White	Heterosexual	1.77777777777778	2	4	0	0	0	0	0	0	NA	0	0	0	0	0	0	NA	3	thirdyear	3rd.plus	21	0.0265657025734463
133	R_1mPESwtVN5J6YzX	1	20	Men	NotSTEM	NA	White	Heterosexual	2.88888888888889	2.57142857142857	4	0	0	0	0	0	0	NA	0	0	0	0	0	0	NA	2	secondyear	1st.2nd	20	-0.973434297426554
134	R_1LAZ1i1prKa47CN	1	20	Women	NotSTEM	WomenNotSTEM	White	Heterosexual	3.44444444444444	2.71428571428571	4	0	0	0	0	0	0	NA	0	0	0	0	0	0	NA	4	fourthyear+	3rd.plus	20	-0.973434297426554
135	R_2DNDktUoWnRWb6g	1	21	Women	NotSTEM	WomenNotSTEM	White	Bisexual	1.66666666666667	2.85714285714286	2	0	0	0	0	0	0	NA	0	0	0	0	0	0	NA	4	fourthyear+	3rd.plus	21	0.0265657025734463
136	R_2xKVb01TzxpNAWc	1	18	Women	STEM	WomenSTEM	Black	Bisexual	1.88888888888889	4	5	0	0	0	0	0	0	NA	0	0	0	0	0	0	NA	1	firstyear	1st.2nd	18	-2.97343429742655
137	R_pniAB6E5hYhvnMJ	1	32	Women	STEM	WomenSTEM	White	Heterosexual	2.44444444444444	2.85714285714286	5	0	0	0	0	0	0	NA	0	0	0	0	0	0	NA	3	thirdyear	3rd.plus	32	11.0265657025734
138	R_1S74TPNLbmIXYpr	1	18	Women	STEM	WomenSTEM	White	Lesbian	NA	NA	5	0	0	0	0	0	0	NA	0	0	0	0	0	0	NA	1	firstyear	1st.2nd	18	-2.97343429742655
139	R_1CBy142Z27UJpQw	1	40	Women	STEM	WomenSTEM	Black	Heterosexual	1.77777777777778	2.71428571428571	4	0	0	0	0	0	0	NA	0	0	0	0	0	0	NA	1	firstyear	1st.2nd	40	19.0265657025734
140	R_e9fX8FeLtrhpOp3	1	24	Men	NotSTEM	NA	White	Heterosexual	1.11111111111111	1.28571428571429	3	0	0	0	0	0	0	NA	0	0	0	0	0	0	NA	4	fourthyear+	3rd.plus	24	3.02656570257345
141	R_2P1DQRxpbalGvm8	1	20	Men	NotSTEM	NA	White	Heterosexual	1.77777777777778	1.71428571428571	3	0	0	0	0	0	0	NA	0	0	0	0	0	0	NA	3	thirdyear	3rd.plus	20	-0.973434297426554
142	R_3HhsZqAPjtQrIoU	1	18	Women	STEM	WomenSTEM	White	Bisexual	3.11111111111111	3	3	0	0	0	0	0	0	NA	0	0	0	0	0	0	NA	1	firstyear	1st.2nd	18	-2.97343429742655
143	R_WDoXFQ7H3h1Ne2B	1	18	Women	NotSTEM	WomenNotSTEM	Hispanic	Lesbian	2.33333333333333	2.14285714285714	3	0	0	0	0	0	0	NA	0	0	0	0	0	0	NA	1	firstyear	1st.2nd	18	-2.97343429742655
144	R_2S68wG6NEqRUEHv	1	29	Women	STEM	WomenSTEM	NA	Heterosexual	1.77777777777778	2	5	0	0	0	0	0	0	NA	0	0	0	0	0	0	NA	1	firstyear	1st.2nd	29	8.02656570257345
145	R_8oCOfaw1nmcDrxf	1	18	Women	NotSTEM	WomenNotSTEM	White	Heterosexual	1	1.71428571428571	2	0	0	0	0	0	0	NA	0	0	0	0	0	0	NA	1	firstyear	1st.2nd	18	-2.97343429742655
146	R_2PciXJFlkPdATiP	1	18	Women	NotSTEM	WomenNotSTEM	White	Heterosexual	1.44444444444444	1.85714285714286	2	0	0	0	0	0	0	NA	0	0	0	0	0	0	NA	1	firstyear	1st.2nd	18	-2.97343429742655
147	R_2TMjAARvCjiMhGN	1	44	Women	NotSTEM	WomenNotSTEM	Hispanic	Heterosexual	1	1	4	0	0	0	0	0	0	NA	0	0	0	0	0	0	NA	4	fourthyear+	3rd.plus	44	23.0265657025734
148	R_RIFdAhmXgQDhphn	1	21	Women	NotSTEM	WomenNotSTEM	White	Heterosexual	2.11111111111111	2.57142857142857	3	0	0	0	0	0	0	NA	0	0	0	0	0	0	NA	4	fourthyear+	3rd.plus	21	0.0265657025734463
149	R_2aLXJo6Qtyry6Vo	1	19	Men	NotSTEM	NA	White	Heterosexual	2.11111111111111	2	2	0	0	0	0	0	0	NA	0	0	0	0	0	0	NA	2	secondyear	1st.2nd	19	-1.97343429742655
150	R_2PbzCxeYANd0bCz	1	26	Women	STEM	WomenSTEM	White	Bisexual	2.11111111111111	3.85714285714286	3	0	0	0	0	0	0	NA	0	0	0	0	0	0	NA	1	firstyear	1st.2nd	26	5.02656570257345
151	R_D1t7E6FYLwsVZsd	1	19	Women	STEM	WomenSTEM	NA	Bisexual	3.55555555555556	3.71428571428571	4	0	0	0	0	0	0	NA	0	0	0	0	0	0	NA	2	secondyear	1st.2nd	19	-1.97343429742655
152	R_27C0FGwSXNXWiN9	1	43	Men	NotSTEM	NA	White	Heterosexual	3.11111111111111	2	3	0	0	0	0	0	0	NA	0	0	0	0	0	0	NA	4	fourthyear+	3rd.plus	43	22.0265657025734
153	R_3gOBA35q8nvkZrb	1	18	Men	NotSTEM	NA	White	Heterosexual	NA	NA	3	0	0	0	0	0	0	NA	0	0	0	0	0	0	NA	1	firstyear	1st.2nd	18	-2.97343429742655
154	R_xlTr5yW9aYMMvBf	1	19	Women	STEM	WomenSTEM	Black	Bisexual	4	4	5	0	0	0	0	0	0	NA	0	0	0	0	0	0	NA	3	thirdyear	3rd.plus	19	-1.97343429742655
155	R_6yAuq4m4yDGFzsR	1	20	Women	STEM	WomenSTEM	NA	Lesbian	2.88888888888889	2	3	0	0	0	0	0	0	NA	0	0	0	0	0	0	NA	4	fourthyear+	3rd.plus	20	-0.973434297426554
156	R_1BXXjTV7YE7ivhw	1	19	Women	NA	NA	Hispanic	Lesbian	2.66666666666667	2.71428571428571	4	0	0	0	0	0	0	NA	0	0	0	0	0	0	NA	2	secondyear	1st.2nd	19	-1.97343429742655
157	R_enzXutqw9nUaTW9	1	18	Men	NotSTEM	NA	White	Heterosexual	1.11111111111111	1.28571428571429	3	0	0	0	0	0	0	NA	0	0	0	0	0	0	NA	1	firstyear	1st.2nd	18	-2.97343429742655
158	R_QitVq7DJ9Irx721	1	20	Women	STEM	WomenSTEM	Asian	Bisexual	3.22222222222222	4	5	0	0	0	0	0	0	NA	0	0	0	0	0	0	NA	3	thirdyear	3rd.plus	20	-0.973434297426554
159	R_2OSwtA8FCo888uA	2	19	Women	STEM	WomenSTEM	Hispanic	Heterosexual	2	2	4	0	0	0	0	0	0	NA	0	0	0	0	0	0	NA	1	firstyear	1st.2nd	19	-1.97343429742655
160	R_8uMshdv6W7TwNUt	2	20	Women	STEM	WomenSTEM	Black	Heterosexual	2.33333333333333	2	3	0	0	0	0	0	0	NA	0	0	0	0	0	0	NA	3	thirdyear	3rd.plus	20	-0.973434297426554
161	R_3GpR5V9yqaSlWIH	2	19	Women	STEM	WomenSTEM	Black	NA	1	1	2	0	0	0	0	0	0	NA	0	0	0	0	0	0	NA	2	secondyear	1st.2nd	19	-1.97343429742655
162	R_3J30S1YpPzPwJY4	2	23	Women	STEM	WomenSTEM	Black	NA	1.44444444444444	1	4	0	0	0	0	0	0	NA	0	0	0	0	0	0	NA	3	thirdyear	3rd.plus	23	2.02656570257345
163	R_2xGb8iJdzg6wbBe	2	25	Men	NotSTEM	NA	Black	Heterosexual	1.22222222222222	1	5	0	0	0	0	0	0	NA	0	0	0	0	0	0	NA	5	fourthyear+	3rd.plus	25	4.02656570257345
164	R_271ooWvaq45CPpF	2	23	Men	NotSTEM	NA	Black	Heterosexual	1.77777777777778	1.42857142857143	3	0	0	0	0	0	0	NA	0	0	0	0	0	0	NA	3	thirdyear	3rd.plus	23	2.02656570257345
165	R_01BTMBnVXdYqLG9	2	21	Women	STEM	WomenSTEM	Black	Pan	3.66666666666667	2.71428571428571	4	0	0	0	0	0	0	NA	0	0	0	0	0	0	NA	4	fourthyear+	3rd.plus	21	0.0265657025734463
166	R_1Ord4gsaZKMZ7j2	2	25	Women	STEM	WomenSTEM	Black	Lesbian	2.11111111111111	2	3	0	0	0	0	0	0	NA	0	0	0	0	0	0	NA	5	fourthyear+	3rd.plus	25	4.02656570257345
167	R_1GCQKMAG50sg0zR	2	23	Men	NotSTEM	NA	Black	Heterosexual	1.44444444444444	1.42857142857143	3	0	0	0	0	0	0	NA	0	0	0	0	0	0	NA	2	secondyear	1st.2nd	23	2.02656570257345
168	R_3n62385o71xYtIq	2	23	Men	STEM	NA	Black	Heterosexual	1	1	2	0	0	0	0	0	0	NA	0	0	0	0	0	0	NA	4	fourthyear+	3rd.plus	23	2.02656570257345
169	R_AGKLAuITZL2M6Rj	2	22	Men	NotSTEM	NA	Black	Heterosexual	1.55555555555556	1.28571428571429	3	0	0	0	0	0	0	NA	0	0	0	0	0	0	NA	3	thirdyear	3rd.plus	22	1.02656570257345
170	R_rcnk2j7wMq2l5hn	2	19	Men	STEM	NA	Black	Heterosexual	2.11111111111111	1.85714285714286	4	0	0	0	0	0	0	NA	0	0	0	0	0	0	NA	1	firstyear	1st.2nd	19	-1.97343429742655
171	R_WwVIIQxsJ1bO8xz	2	21	Men	NotSTEM	NA	Black	Heterosexual	1	1.14285714285714	3	0	0	0	0	0	0	NA	0	0	0	0	0	0	NA	3	thirdyear	3rd.plus	21	0.0265657025734463
172	R_1K9lDyK33LVJdte	2	21	Women	NA	NA	Black	NA	NA	NA	5	0	0	0	0	0	0	NA	0	0	0	0	0	0	NA	3	thirdyear	3rd.plus	21	0.0265657025734463
173	R_12r8SchlHbaH4ri	2	22	Men	STEM	NA	Black	Heterosexual	1	1.14285714285714	3	0	0	0	0	0	0	NA	0	0	0	0	0	0	NA	4	fourthyear+	3rd.plus	22	1.02656570257345
174	R_1QcKW0uhMWcKQGz	2	22	Women	STEM	WomenSTEM	Black	Heterosexual	1.44444444444444	1	1	0	0	0	0	0	0	NA	0	0	0	0	0	0	NA	4	fourthyear+	3rd.plus	22	1.02656570257345
175	R_1otndu63kr7No4G	2	19	Men	NotSTEM	NA	Black	Heterosexual	3.11111111111111	3	4	0	0	0	0	0	0	NA	0	0	0	0	0	0	NA	2	secondyear	1st.2nd	19	-1.97343429742655
176	R_1H1rhrEXClo6xJ9	2	18	Men	NotSTEM	NA	Black	Gay	1.44444444444444	1.14285714285714	4	0	0	0	0	0	0	NA	0	0	0	0	0	0	NA	1	firstyear	1st.2nd	18	-2.97343429742655
177	R_b7RRPfHdNFyHP9v	2	18	Men	STEM	NA	Black	Heterosexual	2	2	2	0	0	0	0	0	0	NA	0	0	0	0	0	0	NA	1	firstyear	1st.2nd	18	-2.97343429742655
178	R_1DP8FR4DD1ei8dT	2	19	Women	NotSTEM	WomenNotSTEM	Black	Heterosexual	NA	NA	4	0	0	0	0	0	0	NA	0	0	0	0	0	0	NA	1	firstyear	1st.2nd	19	-1.97343429742655
179	R_eJqgy0aSI6V6bId	2	18	Women	STEM	WomenSTEM	Black	Bisexual	1	1	5	0	0	0	0	0	0	NA	0	0	0	0	0	0	NA	2	secondyear	1st.2nd	18	-2.97343429742655
180	R_3QD8RVOCmdQLbtv	2	19	Women	NotSTEM	WomenNotSTEM	Black	Asexual	1.33333333333333	1.57142857142857	3	0	0	0	0	0	0	NA	0	0	0	0	0	0	NA	1	firstyear	1st.2nd	19	-1.97343429742655
181	R_Wdh6pEZnyVETLgZ	2	22	Women	STEM	WomenSTEM	Black	Heterosexual	1.44444444444444	1.85714285714286	4	0	0	0	0	0	0	NA	0	0	0	0	0	0	NA	3	thirdyear	3rd.plus	22	1.02656570257345
182	R_2R9AuIJAY45GifV	2	18	Women	STEM	WomenSTEM	Black	Heterosexual	1.66666666666667	1.42857142857143	4	0	0	0	0	0	0	NA	0	0	0	0	0	0	NA	2	secondyear	1st.2nd	18	-2.97343429742655
183	R_1rwdv3U9jMXE2Ip	2	19	Women	NotSTEM	WomenNotSTEM	Black	Bisexual	1.88888888888889	3.14285714285714	3	0	0	0	0	0	0	NA	0	0	0	0	0	0	NA	1	firstyear	1st.2nd	19	-1.97343429742655
184	R_4MzmfL6XRg7tJap	2	19	Women	NA	NA	Black	Questioning	NA	NA	2	0	0	0	0	0	0	NA	0	0	0	0	0	0	NA	3	thirdyear	3rd.plus	19	-1.97343429742655
185	R_pobZ0WzKjdVCUFP	2	24	Women	STEM	WomenSTEM	Black	Lesbian	1.77777777777778	1.57142857142857	3	0	0	0	0	0	0	NA	0	0	0	0	0	0	NA	2	secondyear	1st.2nd	24	3.02656570257345
186	R_27O2TCD5Uc1TkvO	2	22	Women	NotSTEM	WomenNotSTEM	Black	Heterosexual	1.16666666666667	2	3	0	0	0	0	0	0	NA	0	0	0	0	0	0	NA	3	thirdyear	3rd.plus	22	1.02656570257345
187	R_ahlnJwxN91puXhT	2	23	Women	NotSTEM	WomenNotSTEM	Black	Heterosexual	2.77777777777778	3.71428571428571	2	0	0	0	0	0	0	NA	0	0	0	0	0	0	NA	5	fourthyear+	3rd.plus	23	2.02656570257345
188	R_3lzDQ1Rj1jgy06N	2	25	Men	NotSTEM	NA	Black	Heterosexual	1	1	3	0	0	0	0	0	0	NA	0	0	0	0	0	0	NA	4	fourthyear+	3rd.plus	25	4.02656570257345
189	R_324Lw3KdSwazZZa	2	57	Women	STEM	WomenSTEM	Black	Heterosexual	NA	NA	4	0	0	0	0	0	0	NA	0	0	0	0	0	0	NA	3	thirdyear	3rd.plus	57	36.0265657025734
190	R_3Jx9lnlLmVEUYwB	2	21	Women	NotSTEM	WomenNotSTEM	Black	Bisexual	2.77777777777778	2	3	0	0	0	0	0	0	NA	0	0	0	0	0	0	NA	4	fourthyear+	3rd.plus	21	0.0265657025734463
191	R_3g1MsXsjdKliWNR	2	26	Women	NotSTEM	WomenNotSTEM	Black	Heterosexual	1.77777777777778	2.42857142857143	5	0	0	0	0	0	0	NA	0	0	0	0	0	0	NA	4	fourthyear+	3rd.plus	26	5.02656570257345
192	R_1gI8LB6pNO9q8P1	2	21	Men	NotSTEM	NA	Black	Heterosexual	2.11111111111111	1.14285714285714	3	0	0	0	0	0	0	NA	0	0	0	0	0	0	NA	3	thirdyear	3rd.plus	21	0.0265657025734463
193	R_RsDvXWm63AGqftL	2	20	Men	NotSTEM	NA	Black	Heterosexual	1.77777777777778	1.71428571428571	4	0	0	0	0	0	0	NA	0	0	0	0	0	0	NA	3	thirdyear	3rd.plus	20	-0.973434297426554
194	R_3gbIcepLZIk17EZ	2	23	Women	NA	NA	Black	Heterosexual	3.22222222222222	3.71428571428571	5	0	0	0	0	0	0	NA	0	0	0	0	0	0	NA	4	fourthyear+	3rd.plus	23	2.02656570257345
195	R_2tr5Flm2MB8jW7r	2	18	Women	NA	NA	Black	NA	1.77777777777778	3.14285714285714	3	0	0	0	0	0	0	NA	0	0	0	0	0	0	NA	3	thirdyear	3rd.plus	18	-2.97343429742655
196	R_3FOMFUm07X7Jmdj	2	24	Men	NotSTEM	NA	Black	Bisexual	NA	NA	5	0	0	0	0	0	0	NA	0	0	0	0	0	0	NA	3	thirdyear	3rd.plus	24	3.02656570257345
197	R_28NYvyAJ9qzfwAi	2	21	Women	STEM	WomenSTEM	Black	Heterosexual	NA	1.28571428571429	3	0	0	0	0	0	0	NA	0	0	0	0	0	0	NA	4	fourthyear+	3rd.plus	21	0.0265657025734463
198	R_Rfc6ef5N2Q0P5ex	2	21	Women	NotSTEM	WomenNotSTEM	Black	Heterosexual	NA	NA	5	0	0	0	0	0	0	NA	0	0	0	0	0	0	NA	4	fourthyear+	3rd.plus	21	0.0265657025734463
199	R_rlhBMLs96sIYDDj	2	21	Men	STEM	NA	Black	Heterosexual	1.44444444444444	1.42857142857143	2	0	0	0	0	0	0	NA	0	0	0	0	0	0	NA	3	thirdyear	3rd.plus	21	0.0265657025734463
200	R_1zFPd3sjcyR2X4t	2	54	Women	NotSTEM	WomenNotSTEM	Black	Heterosexual	1	1	2	0	0	0	0	0	0	NA	0	0	0	0	0	0	NA	3	thirdyear	3rd.plus	54	33.0265657025734
201	R_1IA8lYVWoKTykc4	2	25	Men	NotSTEM	NA	Black	NA	1.33333333333333	1.85714285714286	3	0	0	0	0	0	0	NA	0	0	0	0	0	0	NA	4	fourthyear+	3rd.plus	25	4.02656570257345
202	R_2rrqE5XTzN20lVE	2	23	Men	NotSTEM	NA	Black	Heterosexual	1.88888888888889	1.85714285714286	3	0	0	0	0	0	0	NA	0	0	0	0	0	0	NA	4	fourthyear+	3rd.plus	23	2.02656570257345
203	R_cu8ir6prK4u6PXX	2	21	Women	STEM	WomenSTEM	Black	Heterosexual	1.22222222222222	1.33333333333333	1	0	0	0	0	0	0	NA	0	0	0	0	0	0	NA	4	fourthyear+	3rd.plus	21	0.0265657025734463
204	R_cSg6jEdxziDRBO9	2	22	Women	NA	NA	Black	Bisexual	3.88888888888889	3.71428571428571	5	0	0	0	0	0	0	NA	0	0	0	0	0	0	NA	4	fourthyear+	3rd.plus	22	1.02656570257345
205	R_3nC8DAebfDdfFnZ	2	25	Women	NotSTEM	WomenNotSTEM	Black	Heterosexual	1.44444444444444	1.42857142857143	5	0	0	0	0	0	0	NA	0	0	0	0	0	0	NA	4	fourthyear+	3rd.plus	25	4.02656570257345
206	R_2b14Pk4MpP8Szna	2	24	Women	NA	NA	Black	Heterosexual	1.77777777777778	1.42857142857143	3	0	0	0	0	0	0	NA	0	0	0	0	0	0	NA	4	fourthyear+	3rd.plus	24	3.02656570257345
207	R_1g5Zt0PUFvQgKSO	2	20	Women	NotSTEM	WomenNotSTEM	NA	Heterosexual	1.44444444444444	1.42857142857143	4	0	0	0	0	0	0	NA	0	0	0	0	0	0	NA	3	thirdyear	3rd.plus	20	-0.973434297426554
208	R_2QghUEaRTLBRuh9	2	18	Men	STEM	NA	Black	Heterosexual	2	2.28571428571429	4	0	0	0	0	0	0	NA	0	0	0	0	0	0	NA	1	firstyear	1st.2nd	18	-2.97343429742655
209	R_2aQ8A1BYdbBMYQc	2	22	Women	STEM	WomenSTEM	White	Heterosexual	2.77777777777778	2.42857142857143	4	0	0	0	0	0	0	NA	0	0	0	0	0	0	NA	4	fourthyear+	3rd.plus	22	1.02656570257345
210	R_z8xZhlCOSrzx6O5	2	24	Women	STEM	WomenSTEM	Black	Heterosexual	NA	NA	3	0	0	0	0	0	0	NA	0	0	0	0	0	0	NA	5	fourthyear+	3rd.plus	24	3.02656570257345
211	R_10BO3rd2EDQAe7q	3	33	Women	NotSTEM	WomenNotSTEM	White	Heterosexual	3	4	5	0	0	0	0	0	0	NA	0	0	0	0	0	0	NA	2	secondyear	1st.2nd	33	12.0265657025734
212	R_XM4mWME6ESjFalr	3	22	Women	STEM	WomenSTEM	White	Bisexual	1.55555555555556	2.57142857142857	4	0	0	0	0	0	0	NA	0	0	0	0	0	0	NA	1	firstyear	1st.2nd	22	1.02656570257345
213	R_2AXZhwlHCmzEdMD	3	22	Women	NotSTEM	WomenNotSTEM	Hispanic	Bisexual	3	2.71428571428571	4	0	0	0	0	0	0	NA	0	0	0	0	0	0	NA	1	firstyear	1st.2nd	22	1.02656570257345
214	R_cA7PqXobhWy9hAJ	3	20	Women	NotSTEM	WomenNotSTEM	White	Heterosexual	1.44444444444444	1.28571428571429	4	0	0	0	0	0	0	NA	0	0	0	0	0	0	NA	2	secondyear	1st.2nd	20	-0.973434297426554
215	R_1OYPGpH6JSfa4fj	3	19	Women	STEM	WomenSTEM	Hispanic	Heterosexual	2.55555555555556	1.14285714285714	4	0	0	0	0	0	0	NA	0	0	0	0	0	0	NA	1	firstyear	1st.2nd	19	-1.97343429742655
216	R_uwRxwUbcc74BMPL	3	22	Men	STEM	NA	White	Heterosexual	3.22222222222222	3	3	0	0	0	0	0	0	NA	0	0	0	0	0	0	NA	1	firstyear	1st.2nd	22	1.02656570257345
217	R_122RtEIKswyzWjt	3	29	Women	STEM	WomenSTEM	Hispanic	Heterosexual	3.66666666666667	4	5	0	0	0	0	0	0	NA	0	0	0	0	0	0	NA	2	secondyear	1st.2nd	29	8.02656570257345
218	R_1cZHfB3e3Xrnnpv	3	25	Women	NotSTEM	WomenNotSTEM	NA	Heterosexual	1	3.57142857142857	5	0	0	0	0	0	0	NA	0	0	0	0	0	0	NA	2	secondyear	1st.2nd	25	4.02656570257345
219	R_1IFacFhTlV6AEQU	3	20	Women	NotSTEM	WomenNotSTEM	Asian	Heterosexual	2.88888888888889	2	5	0	0	0	0	0	0	NA	0	0	0	0	0	0	NA	2	secondyear	1st.2nd	20	-0.973434297426554
220	R_8CzD8oj0TkJlfod	3	18	Women	NA	NA	NA	Heterosexual	1.33333333333333	1.42857142857143	3	0	0	0	0	0	0	NA	0	0	0	0	0	0	NA	2	secondyear	1st.2nd	18	-2.97343429742655
221	R_1mUXpevDxRWruUi	3	20	Women	STEM	WomenSTEM	Hispanic	Heterosexual	1.66666666666667	1.42857142857143	3	0	0	0	0	0	0	NA	0	0	0	0	0	0	NA	2	secondyear	1st.2nd	20	-0.973434297426554
222	R_123eDkIehaA6p3K	3	35	Men	NotSTEM	NA	Black	NA	1.55555555555556	1.42857142857143	4	0	0	0	0	0	0	NA	0	0	0	0	0	0	NA	4	fourthyear+	3rd.plus	35	14.0265657025734
223	R_2PpaBWaYbuYPIjA	3	18	Women	STEM	WomenSTEM	White	Heterosexual	2.33333333333333	3.28571428571429	4	0	0	0	0	0	0	NA	0	0	0	0	0	0	NA	1	firstyear	1st.2nd	18	-2.97343429742655
224	R_Dj9mKtcbj3s6Dip	3	20	Women	NotSTEM	WomenNotSTEM	White	Heterosexual	2.375	3	3	0	0	0	0	0	0	NA	0	0	0	0	0	0	NA	2	secondyear	1st.2nd	20	-0.973434297426554
225	R_3qsRI03aIn0m4Pv	3	19	Women	STEM	WomenSTEM	Hispanic	Pan	2.125	1.83333333333333	1	0	0	0	0	0	0	NA	0	0	0	0	0	0	NA	1	firstyear	1st.2nd	19	-1.97343429742655
226	R_3I0GXXD1Vho7uzM	3	33	Women	STEM	WomenSTEM	White	Bisexual	2.55555555555556	1.85714285714286	5	0	0	0	0	0	0	NA	0	0	0	0	0	0	NA	1	firstyear	1st.2nd	33	12.0265657025734
227	R_24Cdgap81XJGow6	3	21	Women	NotSTEM	WomenNotSTEM	Hispanic	Heterosexual	1.77777777777778	1	3	0	0	0	0	0	0	NA	0	0	0	0	0	0	NA	3	thirdyear	3rd.plus	21	0.0265657025734463
228	R_3O8LIOL65hNmVuE	3	34	Women	NotSTEM	WomenNotSTEM	Asian	Heterosexual	2.11111111111111	1.42857142857143	2	0	0	0	0	0	0	NA	0	0	0	0	0	0	NA	1	firstyear	1st.2nd	34	13.0265657025734
229	R_3PHMKz9Cfe05VAT	3	30	Women	NotSTEM	WomenNotSTEM	Hispanic	Heterosexual	1.66666666666667	1.71428571428571	5	0	0	0	0	0	0	NA	0	0	0	0	0	0	NA	3	thirdyear	3rd.plus	30	9.02656570257345
230	R_pzzNMgZArS5tNT3	3	44	Men	NotSTEM	NA	White	Heterosexual	1.11111111111111	1.14285714285714	2	0	0	0	0	0	0	NA	0	0	0	0	0	0	NA	2	secondyear	1st.2nd	44	23.0265657025734
231	R_22WCtGAbvDjrY0f	3	20	Women	NotSTEM	WomenNotSTEM	White	Heterosexual	2.77777777777778	2.71428571428571	1	0	0	0	0	0	0	NA	0	0	0	0	0	0	NA	2	secondyear	1st.2nd	20	-0.973434297426554
232	R_1C2fZbNL4hDdWkI	3	64	Men	NotSTEM	NA	NA	Heterosexual	1.22222222222222	1.14285714285714	5	0	0	0	0	0	0	NA	0	0	0	0	0	0	NA	2	secondyear	1st.2nd	64	43.0265657025734
233	R_RRiyZyFy795gyeB	3	18	Women	NotSTEM	WomenNotSTEM	Hispanic	NA	1.77777777777778	2	3	0	0	0	0	0	0	NA	0	0	0	0	0	0	NA	1	firstyear	1st.2nd	18	-2.97343429742655
234	R_WwiszMtPaovxgKR	3	24	Women	NotSTEM	WomenNotSTEM	Hispanic	NA	1.55555555555556	1.71428571428571	5	0	0	0	0	0	0	NA	0	0	0	0	0	0	NA	2	secondyear	1st.2nd	24	3.02656570257345
235	R_1gFnzzyJHmcBhUm	3	19	Women	NotSTEM	WomenNotSTEM	White	Bisexual	2.33333333333333	2	3	0	0	0	0	0	0	NA	0	0	0	0	0	0	NA	1	firstyear	1st.2nd	19	-1.97343429742655
236	R_2Vmfd7lq5aT6fKY	3	20	Women	NotSTEM	WomenNotSTEM	Hispanic	Asexual	1.22222222222222	1.28571428571429	2	0	0	0	0	0	0	NA	0	0	0	0	0	0	NA	2	secondyear	1st.2nd	20	-0.973434297426554
237	R_1mEJI7MdDtriTVj	3	33	Women	STEM	WomenSTEM	White	Bisexual	1.66666666666667	2.71428571428571	4	0	0	0	0	0	0	NA	0	0	0	0	0	0	NA	1	firstyear	1st.2nd	33	12.0265657025734
238	R_XLJNt9PqTFAz9zr	3	30	Men	STEM	NA	White	Heterosexual	4	4	5	0	0	0	0	0	0	NA	0	0	0	0	0	0	NA	1	firstyear	1st.2nd	30	9.02656570257345
239	R_3EMwMxH5ScQ1Yhz	3	29	Women	NotSTEM	WomenNotSTEM	Hispanic	Pan	NA	NA	4	0	0	0	0	0	0	NA	0	0	0	0	0	0	NA	2	secondyear	1st.2nd	29	8.02656570257345
240	R_2ru5qEnHlMzwmuH	3	32	Women	STEM	WomenSTEM	Hispanic	NA	1	1	3	0	0	0	0	0	0	NA	0	0	0	0	0	0	NA	2	secondyear	1st.2nd	32	11.0265657025734
241	R_2PoM6mGBeU4M5ho	3	24	Women	NotSTEM	WomenNotSTEM	Black	Bisexual	3	3.83333333333333	5	0	0	0	0	0	0	NA	0	0	0	0	0	0	NA	2	secondyear	1st.2nd	24	3.02656570257345
242	R_R9XV9y5P0fH11Op	3	44	Women	NotSTEM	WomenNotSTEM	Hispanic	Heterosexual	2	2	3	0	0	0	0	0	0	NA	0	0	0	0	0	0	NA	2	secondyear	1st.2nd	44	23.0265657025734
243	R_03cbVV34WNZ6N7b	3	23	Women	STEM	WomenSTEM	Hispanic	Heterosexual	NA	3.42857142857143	5	0	0	0	0	0	0	NA	0	0	0	0	0	0	NA	2	secondyear	1st.2nd	23	2.02656570257345
244	R_3k5R6YDSN8DhBgr	3	46	Women	NotSTEM	WomenNotSTEM	White	Heterosexual	2.11111111111111	2.71428571428571	5	0	0	0	0	0	0	NA	0	0	0	0	0	0	NA	1	firstyear	1st.2nd	46	25.0265657025734
245	R_cSJyKjdE7heCBHP	3	28	Women	STEM	WomenSTEM	Hispanic	Heterosexual	2.88888888888889	3	5	0	0	0	0	0	0	NA	0	0	0	0	0	0	NA	3	thirdyear	3rd.plus	28	7.02656570257345
246	R_3JKPyPRGBI6RSCi	3	32	Women	NotSTEM	WomenNotSTEM	Hispanic	Lesbian	1.77777777777778	3.57142857142857	5	0	0	0	0	0	0	NA	0	0	0	0	0	0	NA	1	firstyear	1st.2nd	32	11.0265657025734
247	R_1GIJqjhsh4As0Vb	3	19	Men	STEM	NA	White	Heterosexual	2.11111111111111	1.14285714285714	4	0	0	0	0	0	0	NA	0	0	0	0	0	0	NA	1	firstyear	1st.2nd	19	-1.97343429742655
248	R_2DMIu9Ulr9CzRXB	3	28	Men	STEM	NA	Hispanic	Heterosexual	1.55555555555556	1.57142857142857	3	0	0	0	0	0	0	NA	0	0	0	0	0	0	NA	2	secondyear	1st.2nd	28	7.02656570257345
249	R_1LMyYNgYuztl1uY	4	21	Men	NotSTEM	NA	Black	Heterosexual	1.77777777777778	1.71428571428571	5	0	0	0	0	0	0	NA	0	0	0	0	0	0	NA	3	thirdyear	3rd.plus	21	0.0265657025734463
250	R_5dlrWu1px7cCkUN	4	19	Men	STEM	NA	Black	Heterosexual	1.11111111111111	1	1	0	0	0	0	0	0	NA	0	0	0	0	0	0	NA	1	firstyear	1st.2nd	19	-1.97343429742655
251	R_a4t2j4nGHDg25Ud	4	23	Women	NotSTEM	WomenNotSTEM	Black	Bisexual	1.22222222222222	2.14285714285714	2	0	0	0	0	0	0	NA	0	0	0	0	0	0	NA	4	fourthyear+	3rd.plus	23	2.02656570257345
252	R_1LIqnnC3pjo7fDz	4	22	Women	NotSTEM	WomenNotSTEM	Black	Bisexual	2.77777777777778	4	3	0	0	0	0	0	0	NA	0	0	0	0	0	0	NA	5	fourthyear+	3rd.plus	22	1.02656570257345
253	R_bjT14eIiESEOxs5	4	19	Women	NotSTEM	WomenNotSTEM	Black	Heterosexual	1.77777777777778	2.28571428571429	3	0	0	0	0	0	0	NA	0	0	0	0	0	0	NA	1	firstyear	1st.2nd	19	-1.97343429742655
254	R_2U5gH5Sknqdrm64	4	22	Men	NotSTEM	NA	Black	Heterosexual	1.55555555555556	1.71428571428571	5	0	0	0	0	0	0	NA	0	0	0	0	0	0	NA	5	fourthyear+	3rd.plus	22	1.02656570257345
255	R_1mwShsmN33brAIu	4	19	Men	NotSTEM	NA	Black	Questioning	1.55555555555556	1	3	0	0	0	0	0	0	NA	0	0	0	0	0	0	NA	1	firstyear	1st.2nd	19	-1.97343429742655
256	R_8tYsoDHrBCmqVkR	4	19	Women	NA	NA	Black	Heterosexual	2.75	2.42857142857143	3	0	0	0	0	0	0	NA	0	0	0	0	0	0	NA	1	firstyear	1st.2nd	19	-1.97343429742655
257	R_1dK2fVwKYc57StA	4	19	Women	STEM	WomenSTEM	Black	Heterosexual	2.55555555555556	4	4	0	0	0	0	0	0	NA	0	0	0	0	0	0	NA	2	secondyear	1st.2nd	19	-1.97343429742655
258	R_2uQy342JG9Jfqvd	4	20	Women	STEM	WomenSTEM	Black	Bisexual	2.88888888888889	2.85714285714286	5	0	0	0	0	0	0	NA	0	0	0	0	0	0	NA	2	secondyear	1st.2nd	20	-0.973434297426554
259	R_26bSDVtA2DG0ek0	4	18	Men	STEM	NA	Black	Heterosexual	2.66666666666667	2	4	0	0	0	0	0	0	NA	0	0	0	0	0	0	NA	1	firstyear	1st.2nd	18	-2.97343429742655
260	R_2zUDXOEjVr9f9EJ	4	18	Women	NotSTEM	WomenNotSTEM	Black	Heterosexual	1.55555555555556	2	5	0	0	0	0	0	0	NA	0	0	0	0	0	0	NA	1	firstyear	1st.2nd	18	-2.97343429742655
261	R_s7lYxv0iTPszKIp	4	24	Women	NotSTEM	WomenNotSTEM	Black	Heterosexual	2.55555555555556	2.42857142857143	4	0	0	0	0	0	0	NA	0	0	0	0	0	0	NA	6	fourthyear+	3rd.plus	24	3.02656570257345
262	R_2R21IFs1R9SvYzw	4	29	Women	NotSTEM	WomenNotSTEM	Black	Heterosexual	1.66666666666667	2.42857142857143	4	0	0	0	0	0	0	NA	0	0	0	0	0	0	NA	2	secondyear	1st.2nd	29	8.02656570257345
263	R_ebOEWj6IPddsyNb	4	20	Men	NotSTEM	NA	White	NA	1	1.71428571428571	3	0	0	0	0	0	0	NA	0	0	0	0	0	0	NA	1	firstyear	1st.2nd	20	-0.973434297426554
264	R_brZb5kCdrMb6TZv	4	20	Women	STEM	WomenSTEM	Black	Heterosexual	1	1.28571428571429	3	0	0	0	0	0	0	NA	0	0	0	0	0	0	NA	3	thirdyear	3rd.plus	20	-0.973434297426554
265	R_RXIOD5y4lEZt2lX	4	21	Women	NotSTEM	WomenNotSTEM	Black	Heterosexual	1.55555555555556	2.16666666666667	2	0	0	0	0	0	0	NA	0	0	0	0	0	0	NA	3	thirdyear	3rd.plus	21	0.0265657025734463
266	R_10GygHlemflf0oN	4	19	Men	STEM	NA	Black	Heterosexual	1.66666666666667	1.28571428571429	4	0	0	0	0	0	0	NA	0	0	0	0	0	0	NA	1	firstyear	1st.2nd	19	-1.97343429742655
267	R_2X4cwB3iYMZoSYq	4	18	Women	NotSTEM	WomenNotSTEM	Black	Bisexual	1.44444444444444	1	4	0	0	0	0	0	0	NA	0	0	0	0	0	0	NA	1	firstyear	1st.2nd	18	-2.97343429742655
268	R_12PGhE6VLH1EsWZ	4	20	Women	NotSTEM	WomenNotSTEM	Black	Lesbian	3.44444444444444	3.57142857142857	5	0	0	0	0	0	0	NA	0	0	0	0	0	0	NA	3	thirdyear	3rd.plus	20	-0.973434297426554
269	R_u7YiyfjKOaMFFER	4	19	Women	NotSTEM	WomenNotSTEM	Black	Heterosexual	1.55555555555556	1.28571428571429	3	0	0	0	0	0	0	NA	0	0	0	0	0	0	NA	1	firstyear	1st.2nd	19	-1.97343429742655
270	R_bD7WMnU0BLG6iL7	4	20	Men	STEM	NA	Black	NA	2.33333333333333	3.14285714285714	5	0	0	0	0	0	0	NA	0	0	0	0	0	0	NA	3	thirdyear	3rd.plus	20	-0.973434297426554
271	R_32JTvbfxpzoDMZG	4	22	Women	NotSTEM	WomenNotSTEM	Black	Heterosexual	1.33333333333333	1.85714285714286	2	0	0	0	0	0	0	NA	0	0	0	0	0	0	NA	4	fourthyear+	3rd.plus	22	1.02656570257345
272	R_uqzQdOaKdPCrMyt	4	24	Women	STEM	WomenSTEM	Black	NA	2	2.14285714285714	3	0	0	0	0	0	0	NA	0	0	0	0	0	0	NA	2	secondyear	1st.2nd	24	3.02656570257345
273	R_zZI5guj5HOPhVAZ	4	23	Women	NotSTEM	WomenNotSTEM	Black	Heterosexual	1.44444444444444	1.71428571428571	4	0	0	0	0	0	0	NA	0	0	0	0	0	0	NA	4	fourthyear+	3rd.plus	23	2.02656570257345
274	R_2tEeQ83x2dUZUi3	4	20	Women	NA	NA	Black	Heterosexual	2	2.57142857142857	4	0	0	0	0	0	0	NA	0	0	0	0	0	0	NA	2	secondyear	1st.2nd	20	-0.973434297426554
275	R_2V866m55bDsh9Qd	4	18	Men	STEM	NA	Black	Heterosexual	1.11111111111111	1.57142857142857	2	0	0	0	0	0	0	NA	0	0	0	0	0	0	NA	1	firstyear	1st.2nd	18	-2.97343429742655
276	R_1HpGoCecHHcbuE5	4	23	Women	STEM	WomenSTEM	Black	Heterosexual	1.44444444444444	1.28571428571429	4	0	0	0	0	0	0	NA	0	0	0	0	0	0	NA	4	fourthyear+	3rd.plus	23	2.02656570257345
277	R_2YYDWu2EtwfNEzz	4	19	Men	NotSTEM	NA	Black	Heterosexual	1.55555555555556	1	4	0	0	0	0	0	0	NA	0	0	0	0	0	0	NA	1	firstyear	1st.2nd	19	-1.97343429742655
278	R_1N32oR50tFUuQ2X	4	21	Women	STEM	WomenSTEM	Black	Heterosexual	1.22222222222222	2	3	0	0	0	0	0	0	NA	0	0	0	0	0	0	NA	4	fourthyear+	3rd.plus	21	0.0265657025734463
279	R_1LO91fb3YxFK7ud	4	44	Women	NotSTEM	WomenNotSTEM	Black	Heterosexual	1.44444444444444	1.71428571428571	3	0	0	0	0	0	0	NA	0	0	0	0	0	0	NA	4	fourthyear+	3rd.plus	44	23.0265657025734
280	R_2AWMNnh2mpP8HYT	4	44	Women	NotSTEM	WomenNotSTEM	Black	NA	2	2	2	0	0	0	0	0	0	NA	0	0	0	0	0	0	NA	3	thirdyear	3rd.plus	44	23.0265657025734
281	R_rlR6RcYzwWbJKtX	4	19	Men	NA	NA	Black	Bisexual	NA	NA	3	0	0	0	0	0	0	NA	0	0	0	0	0	0	NA	1	firstyear	1st.2nd	19	-1.97343429742655
282	R_2bT1b3THDI69Mnu	4	19	Women	STEM	WomenSTEM	NA	Heterosexual	2.66666666666667	3	2	0	0	0	0	0	0	NA	0	0	0	0	0	0	NA	1	firstyear	1st.2nd	19	-1.97343429742655
283	R_1fjFRQlulL27iWU	4	20	Men	STEM	NA	Black	Heterosexual	2.44444444444444	1.71428571428571	4	0	0	0	0	0	0	NA	0	0	0	0	0	0	NA	1	firstyear	1st.2nd	20	-0.973434297426554
284	R_3a3CJMjw7h2iBMt	4	20	Women	NotSTEM	WomenNotSTEM	Black	NA	NA	NA	5	0	0	0	0	0	0	NA	0	0	0	0	0	0	NA	2	secondyear	1st.2nd	20	-0.973434297426554
285	R_1NlaswHnUpEw0wY	4	19	Women	NotSTEM	WomenNotSTEM	Black	NA	1	1.14285714285714	3	0	0	0	0	0	0	NA	0	0	0	0	0	0	NA	1	firstyear	1st.2nd	19	-1.97343429742655
286	R_3QXyZupwiPI9qLf	4	19	Women	STEM	WomenSTEM	Black	Heterosexual	1.11111111111111	1.28571428571429	3	0	0	0	0	0	0	NA	0	0	0	0	0	0	NA	1	firstyear	1st.2nd	19	-1.97343429742655
287	R_dar6H9tNbHIuWRj	4	21	Women	NotSTEM	WomenNotSTEM	Black	Heterosexual	2.66666666666667	2.57142857142857	3	0	0	0	0	0	0	NA	0	0	0	0	0	0	NA	3	thirdyear	3rd.plus	21	0.0265657025734463
288	R_zY9jJzwoyxcjVgR	4	21	Women	NotSTEM	WomenNotSTEM	Black	Asexual	2.33333333333333	1.57142857142857	5	0	0	0	0	0	0	NA	0	0	0	0	0	0	NA	3	thirdyear	3rd.plus	21	0.0265657025734463
289	R_3Ny8bRSLadMyoOx	4	20	Women	NA	NA	Black	Heterosexual	2.22222222222222	2.14285714285714	4	0	0	0	0	0	0	NA	0	0	0	0	0	0	NA	2	secondyear	1st.2nd	20	-0.973434297426554
290	R_1FEUycaFFoEcc7z	4	55	Women	NotSTEM	WomenNotSTEM	Black	NA	1	1	2	0	0	0	0	0	0	NA	0	0	0	0	0	0	NA	3	thirdyear	3rd.plus	55	34.0265657025734
291	R_3hgMdFSqMnwzKYN	4	19	Women	NotSTEM	WomenNotSTEM	Black	Heterosexual	1.22222222222222	1.14285714285714	3	0	0	0	0	0	0	NA	0	0	0	0	0	0	NA	1	firstyear	1st.2nd	19	-1.97343429742655
292	R_1jTU6qBjgFcqy6l	4	19	Women	NotSTEM	WomenNotSTEM	Black	NA	1.55555555555556	2.14285714285714	3	0	0	0	0	0	0	NA	0	0	0	0	0	0	NA	2	secondyear	1st.2nd	19	-1.97343429742655
293	R_20SwA042odXXtJO	4	19	Men	NotSTEM	NA	Black	Heterosexual	2.88888888888889	3.42857142857143	4	0	0	0	0	0	0	NA	0	0	0	0	0	0	NA	1	firstyear	1st.2nd	19	-1.97343429742655
294	R_2CIAeofHetRFlkv	4	18	Men	STEM	NA	Black	Bisexual	1.22222222222222	1.42857142857143	3	0	0	0	0	0	0	NA	0	0	0	0	0	0	NA	1	firstyear	1st.2nd	18	-2.97343429742655
295	R_3dTccCzCkEjy68E	4	18	Women	STEM	WomenSTEM	Black	Heterosexual	2.25	1.57142857142857	1	0	0	0	0	0	0	NA	0	0	0	0	0	0	NA	1	firstyear	1st.2nd	18	-2.97343429742655
296	R_1mQar5V4a5M5gct	4	20	Men	NotSTEM	NA	Black	Heterosexual	2.77777777777778	2.42857142857143	4	0	0	0	0	0	0	NA	0	0	0	0	0	0	NA	2	secondyear	1st.2nd	20	-0.973434297426554
297	R_2VKovBOhoZ61k16	4	18	Men	STEM	NA	Black	Bisexual	2.33333333333333	2.14285714285714	4	0	0	0	0	0	0	NA	0	0	0	0	0	0	NA	1	firstyear	1st.2nd	18	-2.97343429742655
298	R_2v6rMaMFtmMFRCc	4	18	Men	NotSTEM	NA	Black	Heterosexual	2.33333333333333	1.85714285714286	3	0	0	0	0	0	0	NA	0	0	0	0	0	0	NA	1	firstyear	1st.2nd	18	-2.97343429742655
299	R_e5wjUPcBbOcwiD7	4	18	Women	NotSTEM	WomenNotSTEM	Black	Heterosexual	1.22222222222222	1.14285714285714	2	0	0	0	0	0	0	NA	0	0	0	0	0	0	NA	1	firstyear	1st.2nd	18	-2.97343429742655
300	R_116G4rbKGak5MOc	4	19	Women	STEM	WomenSTEM	NA	Heterosexual	2	2	4	0	0	0	0	0	0	NA	0	0	0	0	0	0	NA	2	secondyear	1st.2nd	19	-1.97343429742655
301	R_2eUW6OU6CcR5KzU	4	18	Women	NotSTEM	WomenNotSTEM	Black	Heterosexual	3.33333333333333	4	5	0	0	0	0	0	0	NA	0	0	0	0	0	0	NA	1	firstyear	1st.2nd	18	-2.97343429742655
302	R_AAHWo8pPTV0d2A9	4	21	Men	NotSTEM	NA	Black	Heterosexual	1	1	4	0	0	0	0	0	0	NA	0	0	0	0	0	0	NA	3	thirdyear	3rd.plus	21	0.0265657025734463
303	R_270Wvm37aoIJoU0	4	23	Women	NotSTEM	WomenNotSTEM	Black	Bisexual	2.33333333333333	2.28571428571429	5	0	0	0	0	0	0	NA	0	0	0	0	0	0	NA	4	fourthyear+	3rd.plus	23	2.02656570257345
304	R_2YGqn3MU9DEurxE	4	19	Women	STEM	WomenSTEM	Black	Heterosexual	2.11111111111111	2.28571428571429	3	0	0	0	0	0	0	NA	0	0	0	0	0	0	NA	3	thirdyear	3rd.plus	19	-1.97343429742655
305	R_3DkdOC6tM81Yjc1	4	19	Women	NotSTEM	WomenNotSTEM	Black	Lesbian	1.33333333333333	1.57142857142857	2	0	0	0	0	0	0	NA	0	0	0	0	0	0	NA	1	firstyear	1st.2nd	19	-1.97343429742655
306	R_1q1YCI5CZ5SdStJ	4	20	Women	NA	NA	Black	Heterosexual	2.44444444444444	2.14285714285714	3	0	0	0	0	0	0	NA	0	0	0	0	0	0	NA	3	thirdyear	3rd.plus	20	-0.973434297426554
307	R_28SMOkL5Xz1dt6y	4	19	Women	NotSTEM	WomenNotSTEM	Black	Heterosexual	2.88888888888889	2.14285714285714	5	0	0	0	0	0	0	NA	0	0	0	0	0	0	NA	1	firstyear	1st.2nd	19	-1.97343429742655
308	R_3qaJA0jWqzQkXHx	4	21	Women	NotSTEM	WomenNotSTEM	Black	Heterosexual	2.33333333333333	2.71428571428571	5	0	0	0	0	0	0	NA	0	0	0	0	0	0	NA	3	thirdyear	3rd.plus	21	0.0265657025734463
309	R_2xRHsevZDgC8mVc	4	22	Women	NotSTEM	WomenNotSTEM	Black	Heterosexual	1.66666666666667	1.28571428571429	4	0	0	0	0	0	0	NA	0	0	0	0	0	0	NA	4	fourthyear+	3rd.plus	22	1.02656570257345
310	R_Ttv9YRbv5xXrbMZ	4	19	Women	NA	NA	Black	Heterosexual	1.11111111111111	1	3	0	0	0	0	0	0	NA	0	0	0	0	0	0	NA	2	secondyear	1st.2nd	19	-1.97343429742655
311	R_24BCluGomSuS2CA	4	20	Men	NotSTEM	NA	Black	Heterosexual	NA	NA	2	0	0	0	0	0	0	NA	0	0	0	0	0	0	NA	1	firstyear	1st.2nd	20	-0.973434297426554
312	R_3imWKPI4Hfgyr18	4	22	Women	NotSTEM	WomenNotSTEM	Black	Heterosexual	1.22222222222222	1	3	0	0	0	0	0	0	NA	0	0	0	0	0	0	NA	4	fourthyear+	3rd.plus	22	1.02656570257345
313	R_3stg670vjoRtjx3	4	23	Women	STEM	WomenSTEM	Hispanic	Bisexual	2.22222222222222	2.42857142857143	5	0	0	0	0	0	0	NA	0	0	0	0	0	0	NA	4	fourthyear+	3rd.plus	23	2.02656570257345
314	R_2tnz85TpBH2bsiX	4	19	Men	NotSTEM	NA	Black	NA	1.44444444444444	1.28571428571429	3	0	0	0	0	0	0	NA	0	0	0	0	0	0	NA	2	secondyear	1st.2nd	19	-1.97343429742655
315	R_1pEUdyxKretgDmo	4	19	Women	NotSTEM	WomenNotSTEM	Black	Lesbian	1	1	2	0	0	0	0	0	0	NA	0	0	0	0	0	0	NA	1	firstyear	1st.2nd	19	-1.97343429742655
316	R_3n0qOGMVVKNjqBv	4	22	Women	NotSTEM	WomenNotSTEM	Black	Heterosexual	1.66666666666667	1.42857142857143	5	0	0	0	0	0	0	NA	0	0	0	0	0	0	NA	5	fourthyear+	3rd.plus	22	1.02656570257345
317	R_1MMu832FeY82uSL	4	18	Women	NotSTEM	WomenNotSTEM	Black	Heterosexual	2.44444444444444	2.42857142857143	3	0	0	0	0	0	0	NA	0	0	0	0	0	0	NA	1	firstyear	1st.2nd	18	-2.97343429742655
318	R_3mjJhBOwgSa8XNf	4	18	Women	NotSTEM	WomenNotSTEM	Black	Heterosexual	1.44444444444444	2	3	0	0	0	0	0	0	NA	0	0	0	0	0	0	NA	1	firstyear	1st.2nd	18	-2.97343429742655
319	R_5nLlRrrxJuF4z29	5	22	Women	STEM	WomenSTEM	Black	Heterosexual	2.22222222222222	3.71428571428571	4	0	0	0	0	0	0	NA	0	0	0	0	0	0	NA	2	secondyear	1st.2nd	22	1.02656570257345
320	R_2dF0KrOEm0mRonX	5	24	Women	STEM	WomenSTEM	NA	Heterosexual	1.55555555555556	3.14285714285714	3	0	0	0	0	0	0	NA	0	0	0	0	0	0	NA	2	secondyear	1st.2nd	24	3.02656570257345
321	R_XUk8MKBiYgZ0ORj	5	41	Women	STEM	WomenSTEM	White	Heterosexual	2.22222222222222	3	2	0	0	0	0	0	0	NA	0	0	0	0	0	0	NA	3	thirdyear	3rd.plus	41	20.0265657025734
322	R_tMttXB21BUzDiHn	5	41	Men	STEM	NA	White	Heterosexual	1.33333333333333	1.42857142857143	4	0	0	0	0	0	0	NA	0	0	0	0	0	0	NA	2	secondyear	1st.2nd	41	20.0265657025734
323	R_pKQ4NLUhYc0oNHj	5	21	Women	STEM	WomenSTEM	White	Heterosexual	2.77777777777778	4	5	0	0	0	0	0	0	NA	0	0	0	0	0	0	NA	3	thirdyear	3rd.plus	21	0.0265657025734463
324	R_1DYnHJkPcX0C255	5	19	Women	STEM	WomenSTEM	Hispanic	Heterosexual	2.66666666666667	2.71428571428571	3	0	0	0	0	0	0	NA	0	0	0	0	0	0	NA	1	firstyear	1st.2nd	19	-1.97343429742655
325	R_1IrUZuT6zvwjDVm	5	22	Men	NotSTEM	NA	Black	Heterosexual	1.11111111111111	1	3	0	0	0	0	0	0	NA	0	0	0	0	0	0	NA	3	thirdyear	3rd.plus	22	1.02656570257345
326	R_Y67IAM0t3q8KqVX	5	23	Women	NotSTEM	WomenNotSTEM	White	Heterosexual	2.33333333333333	2.71428571428571	4	0	0	0	0	0	0	NA	0	0	0	0	0	0	NA	4	fourthyear+	3rd.plus	23	2.02656570257345
327	R_3hnANQE52RgWg88	5	25	Women	STEM	WomenSTEM	White	Heterosexual	2.88888888888889	2.71428571428571	5	0	0	0	0	0	0	NA	0	0	0	0	0	0	NA	3	thirdyear	3rd.plus	25	4.02656570257345
328	R_31MCbeq38OeseMI	5	19	Women	NA	NA	White	Heterosexual	1.66666666666667	2.28571428571429	2	0	0	0	0	0	0	NA	0	0	0	0	0	0	NA	1	firstyear	1st.2nd	19	-1.97343429742655
329	R_D1ZEzypLYOaMcsF	5	20	Women	STEM	WomenSTEM	White	Heterosexual	2.55555555555556	3.71428571428571	5	0	0	0	0	0	0	NA	0	0	0	0	0	0	NA	3	thirdyear	3rd.plus	20	-0.973434297426554
330	R_3kLZv6Bn09IUl3M	5	33	Women	STEM	WomenSTEM	Black	Heterosexual	1.77777777777778	1.42857142857143	4	0	0	0	0	0	0	NA	0	0	0	0	0	0	NA	2	secondyear	1st.2nd	33	12.0265657025734
331	R_0Ss0bD1tP7INQJP	5	18	Women	STEM	WomenSTEM	White	Heterosexual	3.44444444444444	3.14285714285714	5	0	0	0	0	0	0	NA	0	0	0	0	0	0	NA	1	firstyear	1st.2nd	18	-2.97343429742655
332	R_2QJs9guRpLctOkK	5	37	Women	STEM	WomenSTEM	Black	Heterosexual	1	1	3	0	0	0	0	0	0	NA	0	0	0	0	0	0	NA	3	thirdyear	3rd.plus	37	16.0265657025734
333	R_AEuu3aHMWrNdlmh	5	19	Women	STEM	WomenSTEM	White	Heterosexual	2.88888888888889	1.71428571428571	5	0	0	0	0	0	0	NA	0	0	0	0	0	0	NA	2	secondyear	1st.2nd	19	-1.97343429742655
334	R_3Q79v2PkkZvFmO5	5	27	Women	STEM	WomenSTEM	White	Heterosexual	2.77777777777778	3.42857142857143	5	0	0	0	0	0	0	NA	0	0	0	0	0	0	NA	3	thirdyear	3rd.plus	27	6.02656570257345
335	R_10rx914NAmaTgwE	5	25	Women	STEM	WomenSTEM	Black	NA	3.66666666666667	4	5	0	0	0	0	0	0	NA	0	0	0	0	0	0	NA	2	secondyear	1st.2nd	25	4.02656570257345
336	R_Dr7kSZ7G31jqRUt	5	22	Women	NotSTEM	WomenNotSTEM	Black	Heterosexual	2.33333333333333	2.71428571428571	4	0	0	0	0	0	0	NA	0	0	0	0	0	0	NA	1	firstyear	1st.2nd	22	1.02656570257345
337	R_2S39OxiEVrhYVL6	5	30	Women	STEM	WomenSTEM	Black	Heterosexual	2.22222222222222	1.71428571428571	5	0	0	0	0	0	0	NA	0	0	0	0	0	0	NA	2	secondyear	1st.2nd	30	9.02656570257345
338	R_3EQNm0Do0xZ2jbx	5	24	Women	STEM	WomenSTEM	Black	Heterosexual	2.88888888888889	2.85714285714286	5	0	0	0	0	0	0	NA	0	0	0	0	0	0	NA	3	thirdyear	3rd.plus	24	3.02656570257345
339	R_sA5fb43Kb2IvSyB	5	30	Women	STEM	WomenSTEM	NA	Heterosexual	1.66666666666667	1.57142857142857	5	0	0	0	0	0	0	NA	0	0	0	0	0	0	NA	2	secondyear	1st.2nd	30	9.02656570257345
340	R_oZDC6cuhgI0heMN	5	23	Women	NotSTEM	WomenNotSTEM	Black	NA	NA	NA	1	0	0	0	0	0	0	NA	0	0	0	0	0	0	NA	4	fourthyear+	3rd.plus	23	2.02656570257345
341	R_0Sy4AiwR4qVH7AR	5	20	Women	STEM	WomenSTEM	Hispanic	Heterosexual	NA	NA	3	0	0	0	0	0	0	NA	0	0	0	0	0	0	NA	3	thirdyear	3rd.plus	20	-0.973434297426554
342	R_1QGxIpkESKWnAzT	5	26	Women	NotSTEM	WomenNotSTEM	Black	Heterosexual	2.77777777777778	2.71428571428571	4	0	0	0	0	0	0	NA	0	0	0	0	0	0	NA	1	firstyear	1st.2nd	26	5.02656570257345
343	R_1P7fXLyWWS7BBhu	5	21	Women	STEM	WomenSTEM	White	Heterosexual	2.33333333333333	3.42857142857143	5	0	0	0	0	0	0	NA	0	0	0	0	0	0	NA	1	firstyear	1st.2nd	21	0.0265657025734463
344	R_pSpQZPzkluCNljX	5	18	Women	NA	NA	Asian	Heterosexual	1	1	4	0	0	0	0	0	0	NA	0	0	0	0	0	0	NA	2	secondyear	1st.2nd	18	-2.97343429742655
345	R_1rPtOwltuKsuCxq	5	28	Women	STEM	WomenSTEM	Hispanic	Heterosexual	3.33333333333333	3.14285714285714	5	0	0	0	0	0	0	NA	0	0	0	0	0	0	NA	2	secondyear	1st.2nd	28	7.02656570257345
346	R_2SuVg7J6a7ElpJT	5	23	Women	STEM	WomenSTEM	White	Heterosexual	2.22222222222222	2.28571428571429	3	0	0	0	0	0	0	NA	0	0	0	0	0	0	NA	5	fourthyear+	3rd.plus	23	2.02656570257345
347	R_216fRzZclzAQ4BF	5	52	Women	STEM	WomenSTEM	Black	Heterosexual	1.55555555555556	1.57142857142857	3	0	0	0	0	0	0	NA	0	0	0	0	0	0	NA	2	secondyear	1st.2nd	52	31.0265657025734
348	R_1IuQvlqaklAojw5	5	36	Women	NotSTEM	WomenNotSTEM	Black	Heterosexual	1.22222222222222	1.14285714285714	5	0	0	0	0	0	0	NA	0	0	0	0	0	0	NA	7	fourthyear+	3rd.plus	36	15.0265657025734
349	R_scIjELZkoEIMMiB	5	27	Women	STEM	WomenSTEM	NA	Heterosexual	NA	NA	5	0	0	0	0	0	0	NA	0	0	0	0	0	0	NA	3	thirdyear	3rd.plus	27	6.02656570257345
350	R_1OoTxJ5K0Zt0qYb	5	21	Men	STEM	NA	White	Heterosexual	3	3.28571428571429	4	0	0	0	0	0	0	NA	0	0	0	0	0	0	NA	4	fourthyear+	3rd.plus	21	0.0265657025734463
351	R_1IbJYM4GgsGmYcB	5	23	Women	STEM	WomenSTEM	White	Heterosexual	1.44444444444444	2	3	0	0	0	0	0	0	NA	0	0	0	0	0	0	NA	1	firstyear	1st.2nd	23	2.02656570257345
352	R_1Fzlt2LMLIMYobj	5	20	Women	STEM	WomenSTEM	Black	Heterosexual	2.77777777777778	3.42857142857143	3	0	0	0	0	0	0	NA	0	0	0	0	0	0	NA	2	secondyear	1st.2nd	20	-0.973434297426554
353	R_42TmS9tLcidEoyl	5	21	Women	STEM	WomenSTEM	White	Heterosexual	NA	NA	3	0	0	0	0	0	0	NA	0	0	0	0	0	0	NA	4	fourthyear+	3rd.plus	21	0.0265657025734463
354	R_3CNPTXNwt39fjDa	5	24	Women	STEM	WomenSTEM	Black	Heterosexual	2.11111111111111	1.85714285714286	3	0	0	0	0	0	0	NA	0	0	0	0	0	0	NA	1	firstyear	1st.2nd	24	3.02656570257345
355	R_2bhbbQ2IkRfR5Ad	5	18	Women	STEM	WomenSTEM	White	Heterosexual	2	1.85714285714286	5	0	0	0	0	0	0	NA	0	0	0	0	0	0	NA	1	firstyear	1st.2nd	18	-2.97343429742655
356	R_eQDwBPYX2rYWEq5	5	19	Women	NA	NA	White	Heterosexual	2.22222222222222	2.85714285714286	2	0	0	0	0	0	0	NA	0	0	0	0	0	0	NA	1	firstyear	1st.2nd	19	-1.97343429742655
357	R_3M9hgIKEBpkYrgc	5	28	Women	NotSTEM	WomenNotSTEM	White	Heterosexual	2.88888888888889	3	5	0	0	0	0	0	0	NA	0	0	0	0	0	0	NA	4	fourthyear+	3rd.plus	28	7.02656570257345
358	R_3g0lbn5SgUw8x5k	5	21	Women	NotSTEM	WomenNotSTEM	White	Heterosexual	1.66666666666667	1.28571428571429	2	0	0	0	0	0	0	NA	0	0	0	0	0	0	NA	4	fourthyear+	3rd.plus	21	0.0265657025734463
359	R_3NEVk5eX0eb6Kpc	5	26	Women	NotSTEM	WomenNotSTEM	Black	Heterosexual	2.22222222222222	2.57142857142857	5	0	0	0	0	0	0	NA	0	0	0	0	0	0	NA	3	thirdyear	3rd.plus	26	5.02656570257345
360	R_2SDlTMsef6Ylwrp	5	19	Women	NotSTEM	WomenNotSTEM	Black	Heterosexual	2.33333333333333	2.28571428571429	4	0	0	0	0	0	0	NA	0	0	0	0	0	0	NA	2	secondyear	1st.2nd	19	-1.97343429742655
361	R_1LvbpHjHSpJgOPY	5	21	Women	NotSTEM	WomenNotSTEM	White	Heterosexual	2.55555555555556	3.28571428571429	5	0	0	0	0	0	0	NA	0	0	0	0	0	0	NA	2	secondyear	1st.2nd	21	0.0265657025734463
362	R_110GhgNfFeULTND	5	23	Women	STEM	WomenSTEM	Black	Heterosexual	NA	NA	4	0	0	0	0	0	0	NA	0	0	0	0	0	0	NA	3	thirdyear	3rd.plus	23	2.02656570257345
363	R_22XDhjKiFJKVvF9	5	20	Women	STEM	WomenSTEM	Black	Heterosexual	2.33333333333333	2.28571428571429	3	0	0	0	0	0	0	NA	0	0	0	0	0	0	NA	1	firstyear	1st.2nd	20	-0.973434297426554
364	R_b7QG13P0C232K5P	5	18	Women	STEM	WomenSTEM	Asian	Heterosexual	2.55555555555556	3.42857142857143	1	0	0	0	0	0	0	NA	0	0	0	0	0	0	NA	1	firstyear	1st.2nd	18	-2.97343429742655
365	R_24kjQAGNbFFEayl	5	24	Women	STEM	WomenSTEM	Black	NA	3.33333333333333	4	3	0	0	0	0	0	0	NA	0	0	0	0	0	0	NA	1	firstyear	1st.2nd	24	3.02656570257345
366	R_3lPImNAvpcGL7dT	5	27	Women	NotSTEM	WomenNotSTEM	Black	Heterosexual	1.77777777777778	2.42857142857143	5	0	0	0	0	0	0	NA	0	0	0	0	0	0	NA	3	thirdyear	3rd.plus	27	6.02656570257345
367	R_278dwhzbeDtyRF5	5	23	Men	NotSTEM	NA	NA	NA	1.33333333333333	1.28571428571429	4	0	0	0	0	0	0	NA	0	0	0	0	0	0	NA	5	fourthyear+	3rd.plus	23	2.02656570257345
368	R_4TOFOKBnXDZJQc1	5	25	Women	NotSTEM	WomenNotSTEM	NA	Heterosexual	1.88888888888889	2	5	0	0	0	0	0	0	NA	0	0	0	0	0	0	NA	4	fourthyear+	3rd.plus	25	4.02656570257345
369	R_qK0tMx85U84LWCt	5	22	Women	STEM	WomenSTEM	White	Heterosexual	2.33333333333333	2.71428571428571	5	0	0	0	0	0	0	NA	0	0	0	0	0	0	NA	1	firstyear	1st.2nd	22	1.02656570257345
370	R_21mMPxCCA8GSaU7	5	25	Men	STEM	NA	White	Heterosexual	2.11111111111111	1.57142857142857	4	0	0	0	0	0	0	NA	0	0	0	0	0	0	NA	2	secondyear	1st.2nd	25	4.02656570257345
371	R_2WYzMdCvhK41mEB	5	24	Women	STEM	WomenSTEM	White	Heterosexual	1.33333333333333	1.71428571428571	4	0	0	0	0	0	0	NA	0	0	0	0	0	0	NA	4	fourthyear+	3rd.plus	24	3.02656570257345
372	R_20OonkAyyTyZYXW	5	19	Women	NotSTEM	WomenNotSTEM	White	Heterosexual	2	3.14285714285714	3	0	0	0	0	0	0	NA	0	0	0	0	0	0	NA	2	secondyear	1st.2nd	19	-1.97343429742655
373	R_3oM8OWV000qjSKT	5	22	Women	NotSTEM	WomenNotSTEM	Asian	Heterosexual	2.88888888888889	2.28571428571429	2	0	0	0	0	0	0	NA	0	0	0	0	0	0	NA	3	thirdyear	3rd.plus	22	1.02656570257345
374	R_3rINGiX0BJdBg1Y	5	21	Women	NotSTEM	WomenNotSTEM	White	Heterosexual	2.22222222222222	3.57142857142857	4	0	0	0	0	0	0	NA	0	0	0	0	0	0	NA	4	fourthyear+	3rd.plus	21	0.0265657025734463
375	R_3DcppKpcQJtWRX8	5	27	Women	STEM	WomenSTEM	Black	Heterosexual	3.66666666666667	4	5	0	0	0	0	0	0	NA	0	0	0	0	0	0	NA	2	secondyear	1st.2nd	27	6.02656570257345
376	R_3JabmXsQRUei3ci	5	21	Women	NotSTEM	WomenNotSTEM	White	Heterosexual	2.33333333333333	3.57142857142857	3	0	0	0	0	0	0	NA	0	0	0	0	0	0	NA	3	thirdyear	3rd.plus	21	0.0265657025734463
377	R_11741mYqCgnDNDb	5	20	Women	STEM	WomenSTEM	Black	Heterosexual	1.22222222222222	1.71428571428571	5	0	0	0	0	0	0	NA	0	0	0	0	0	0	NA	3	thirdyear	3rd.plus	20	-0.973434297426554
378	R_3HqA1FOBIoFGI7S	6	38	Women	STEM	WomenSTEM	NA	Heterosexual	1.77777777777778	2.14285714285714	3	0	0	0	0	0	0	NA	0	0	0	0	0	0	NA	4	fourthyear+	3rd.plus	38	17.0265657025734
379	R_1i8686Y3ezuhaAK	6	19	Women	STEM	WomenSTEM	NA	Bisexual	2.66666666666667	2.28571428571429	4	0	0	0	0	0	0	NA	0	0	0	0	0	0	NA	1	firstyear	1st.2nd	19	-1.97343429742655
380	R_1DZKoWtNxmF1JSJ	6	31	Women	NA	NA	Hispanic	Bisexual	2.44444444444444	2.42857142857143	4	0	0	0	0	0	0	NA	0	0	0	0	0	0	NA	3	thirdyear	3rd.plus	31	10.0265657025734
381	R_1mF8QDUPztL1102	6	18	Women	NA	NA	White	Lesbian	3.88888888888889	2.71428571428571	1	0	0	0	0	0	0	NA	0	0	0	0	0	0	NA	1	firstyear	1st.2nd	18	-2.97343429742655
382	R_1LS82e7CbiPhPEE	6	40	Women	NotSTEM	WomenNotSTEM	White	Heterosexual	2.11111111111111	1.85714285714286	3	0	0	0	0	0	0	NA	0	0	0	0	0	0	NA	4	fourthyear+	3rd.plus	40	19.0265657025734
383	R_1LuLcDWAwYdpSBf	6	19	Women	NotSTEM	WomenNotSTEM	White	Lesbian	2.88888888888889	3.57142857142857	5	0	0	0	0	0	0	NA	0	0	0	0	0	0	NA	1	firstyear	1st.2nd	19	-1.97343429742655
384	R_ZEGINTHtniryMBH	6	22	Women	STEM	WomenSTEM	NA	Bisexual	2.22222222222222	2.71428571428571	3	0	0	0	0	0	0	NA	0	0	0	0	0	0	NA	4	fourthyear+	3rd.plus	22	1.02656570257345
385	R_rjQsvEee4BCh5hn	6	18	Women	STEM	WomenSTEM	Black	Bisexual	2.33333333333333	3	3	0	0	0	0	0	0	NA	0	0	0	0	0	0	NA	1	firstyear	1st.2nd	18	-2.97343429742655
386	R_Woiu53qIFLNFUuR	6	18	Women	STEM	WomenSTEM	White	Heterosexual	1.44444444444444	1.42857142857143	2	0	0	0	0	0	0	NA	0	0	0	0	0	0	NA	1	firstyear	1st.2nd	18	-2.97343429742655
387	R_2uBOJwbXgaJ6Uri	6	20	Women	STEM	WomenSTEM	White	Heterosexual	2.77777777777778	2.28571428571429	5	0	0	0	0	0	0	NA	0	0	0	0	0	0	NA	3	thirdyear	3rd.plus	20	-0.973434297426554
388	R_2Qfm7rgAlrYf4J5	6	34	Women	NotSTEM	WomenNotSTEM	Black	Heterosexual	1.11111111111111	1.28571428571429	3	0	0	0	0	0	0	NA	0	0	0	0	0	0	NA	4	fourthyear+	3rd.plus	34	13.0265657025734
389	R_UMvoexlUKtsjzgd	6	18	Women	NA	NA	White	Bisexual	2.33333333333333	3.42857142857143	2	0	0	0	0	0	0	NA	0	0	0	0	0	0	NA	1	firstyear	1st.2nd	18	-2.97343429742655
390	R_sYbHa94vwBpYRl7	6	21	Women	STEM	WomenSTEM	White	Heterosexual	1.11111111111111	2	2	0	0	0	0	0	0	NA	0	0	0	0	0	0	NA	4	fourthyear+	3rd.plus	21	0.0265657025734463
391	R_3oCa3BLnmw6Uu2a	6	19	Women	STEM	WomenSTEM	White	Heterosexual	2.11111111111111	3	2	0	0	0	0	0	0	NA	0	0	0	0	0	0	NA	1	firstyear	1st.2nd	19	-1.97343429742655
392	R_1CgoNC1gpWUQPXR	6	20	Women	NA	NA	White	Lesbian	1.77777777777778	1.85714285714286	3	0	0	0	0	0	0	NA	0	0	0	0	0	0	NA	2	secondyear	1st.2nd	20	-0.973434297426554
393	R_2CBrlMLjJPuqFDJ	6	20	Women	STEM	WomenSTEM	Black	Heterosexual	2.71428571428571	2.14285714285714	5	0	0	0	0	0	0	NA	0	0	0	0	0	0	NA	3	thirdyear	3rd.plus	20	-0.973434297426554
394	R_uggqvFfPGiPKGOZ	6	24	Women	STEM	WomenSTEM	NA	Heterosexual	3	3.28571428571429	5	0	0	0	0	0	0	NA	0	0	0	0	0	0	NA	1	firstyear	1st.2nd	24	3.02656570257345
395	R_2zA7OmpOzZ3jxfA	6	23	Women	STEM	WomenSTEM	Hispanic	Heterosexual	2.22222222222222	2.14285714285714	2	0	0	0	0	0	0	NA	0	0	0	0	0	0	NA	3	thirdyear	3rd.plus	23	2.02656570257345
396	R_29p5WSoktwAhF0b	6	21	Women	STEM	WomenSTEM	White	Heterosexual	NA	NA	2	0	0	0	0	0	0	NA	0	0	0	0	0	0	NA	3	thirdyear	3rd.plus	21	0.0265657025734463
397	R_3ELr34LLpNgpIHZ	6	36	Women	STEM	WomenSTEM	White	Heterosexual	1.77777777777778	2	4	0	0	0	0	0	0	NA	0	0	0	0	0	0	NA	3	thirdyear	3rd.plus	36	15.0265657025734
398	R_1lzqxiH7VQfJFpZ	6	22	Women	STEM	WomenSTEM	White	Lesbian	3	3.14285714285714	5	0	0	0	0	0	0	NA	0	0	0	0	0	0	NA	4	fourthyear+	3rd.plus	22	1.02656570257345
399	R_2OPaXGK407dpi0K	6	21	Women	STEM	WomenSTEM	White	Lesbian	2.22222222222222	2.28571428571429	4	0	0	0	0	0	0	NA	0	0	0	0	0	0	NA	4	fourthyear+	3rd.plus	21	0.0265657025734463
400	R_2WwZ9rLnlUDgD2R	6	19	Women	STEM	WomenSTEM	White	Lesbian	3.44444444444444	3	5	0	0	0	0	0	0	NA	0	0	0	0	0	0	NA	1	firstyear	1st.2nd	19	-1.97343429742655
401	R_1f1ppR3FqkHrCCf	6	19	Women	NotSTEM	WomenNotSTEM	White	Bisexual	2.66666666666667	2.57142857142857	3	0	0	0	0	0	0	NA	0	0	0	0	0	0	NA	2	secondyear	1st.2nd	19	-1.97343429742655
402	R_OJCboOjX8grSK1b	6	20	Women	NA	NA	Hispanic	Questioning	1.88888888888889	1.85714285714286	3	0	0	0	0	0	0	NA	0	0	0	0	0	0	NA	2	secondyear	1st.2nd	20	-0.973434297426554
403	R_22K6kQO7TXzP0vN	6	21	Women	STEM	WomenSTEM	White	Queer	1.44444444444444	3.71428571428571	3	0	0	0	0	0	0	NA	0	0	0	0	0	0	NA	4	fourthyear+	3rd.plus	21	0.0265657025734463
404	R_24juvop6Zu4sUuv	6	19	Women	STEM	WomenSTEM	White	Lesbian	3.77777777777778	2.71428571428571	5	0	0	0	0	0	0	NA	0	0	0	0	0	0	NA	1	firstyear	1st.2nd	19	-1.97343429742655
405	R_3JqoTX8If60BUfI	6	27	Women	NotSTEM	WomenNotSTEM	White	NA	1.33333333333333	1.14285714285714	5	0	0	0	0	0	0	NA	0	0	0	0	0	0	NA	4	fourthyear+	3rd.plus	27	6.02656570257345
406	R_10UCwSbrJNgxrLE	6	40	Women	STEM	WomenSTEM	Hispanic	Heterosexual	2.11111111111111	2.42857142857143	4	0	0	0	0	0	0	NA	0	0	0	0	0	0	NA	3	thirdyear	3rd.plus	40	19.0265657025734
407	R_Xv0TAoatrUyXRtv	6	18	Women	NA	NA	Hispanic	Heterosexual	NA	NA	3	0	0	0	0	0	0	NA	0	0	0	0	0	0	NA	1	firstyear	1st.2nd	18	-2.97343429742655
408	R_2TzXNSC9CwU7hh5	6	32	Women	NotSTEM	WomenNotSTEM	White	Bisexual	2	2.71428571428571	4	0	0	0	0	0	0	NA	0	0	0	0	0	0	NA	2	secondyear	1st.2nd	32	11.0265657025734
409	R_3pth2vLLRQEUBpd	6	18	Women	NotSTEM	WomenNotSTEM	White	NA	NA	3.28571428571429	4	0	0	0	0	0	0	NA	0	0	0	0	0	0	NA	1	firstyear	1st.2nd	18	-2.97343429742655
410	R_31hIrEcS0vSRMYA	6	25	Women	STEM	WomenSTEM	White	Heterosexual	1.55555555555556	2.28571428571429	4	0	0	0	0	0	0	NA	0	0	0	0	0	0	NA	4	fourthyear+	3rd.plus	25	4.02656570257345
411	R_2t4Nz1kYPfeMFgB	6	19	Women	NA	NA	White	Questioning	1.66666666666667	1.28571428571429	2	0	0	0	0	0	0	NA	0	0	0	0	0	0	NA	1	firstyear	1st.2nd	19	-1.97343429742655
412	R_2tGamUqzDmIDCrG	6	37	Women	STEM	WomenSTEM	White	Heterosexual	3.22222222222222	2	5	0	0	0	0	0	0	NA	0	0	0	0	0	0	NA	3	thirdyear	3rd.plus	37	16.0265657025734
413	R_247eJbK0guwWROd	6	18	Women	STEM	WomenSTEM	Black	Heterosexual	1.44444444444444	1.14285714285714	2	0	0	0	0	0	0	NA	0	0	0	0	0	0	NA	1	firstyear	1st.2nd	18	-2.97343429742655
414	R_Wv7v6RtKZBkjtYZ	6	18	Women	STEM	WomenSTEM	White	Heterosexual	2.44444444444444	2.42857142857143	5	0	0	0	0	0	0	NA	0	0	0	0	0	0	NA	1	firstyear	1st.2nd	18	-2.97343429742655
415	R_vuZg6035IZFJKfv	6	50	Women	STEM	WomenSTEM	White	Heterosexual	1.77777777777778	1.71428571428571	5	0	0	0	0	0	0	NA	0	0	0	0	0	0	NA	2	secondyear	1st.2nd	50	29.0265657025734
416	R_3HBn6x28KYimC8u	6	25	Women	STEM	WomenSTEM	Hispanic	Heterosexual	1.88888888888889	2.71428571428571	5	0	0	0	0	0	0	NA	0	0	0	0	0	0	NA	2	secondyear	1st.2nd	25	4.02656570257345
417	R_6mMsqwrRfV1Ao8x	6	25	Women	STEM	WomenSTEM	White	Bisexual	2.44444444444444	2.85714285714286	4	0	0	0	0	0	0	NA	0	0	0	0	0	0	NA	5	fourthyear+	3rd.plus	25	4.02656570257345
418	R_9WxVgu3f8zyLBO9	6	22	Women	STEM	WomenSTEM	Hispanic	Heterosexual	1.55555555555556	3	4	0	0	0	0	0	0	NA	0	0	0	0	0	0	NA	4	fourthyear+	3rd.plus	22	1.02656570257345
419	R_31bm4lLLuTi7NbV	6	21	Women	NotSTEM	WomenNotSTEM	White	Lesbian	NA	NA	5	0	0	0	0	0	0	NA	0	0	0	0	0	0	NA	3	thirdyear	3rd.plus	21	0.0265657025734463
420	R_3ET3FNXLgkpq5UG	6	18	Women	NotSTEM	WomenNotSTEM	Hispanic	Lesbian	1.33333333333333	1.42857142857143	4	0	0	0	0	0	0	NA	0	0	0	0	0	0	NA	1	firstyear	1st.2nd	18	-2.97343429742655
421	R_1BX7ZJsu75yxiWQ	6	19	Women	STEM	WomenSTEM	White	Heterosexual	NA	NA	5	0	0	0	0	0	0	NA	0	0	0	0	0	0	NA	1	firstyear	1st.2nd	19	-1.97343429742655
422	R_3Grfk3hDV0oEIBh	6	25	Women	NotSTEM	WomenNotSTEM	White	Bisexual	2.66666666666667	2.42857142857143	5	0	0	0	0	0	0	NA	0	0	0	0	0	0	NA	2	secondyear	1st.2nd	25	4.02656570257345
423	R_1jPtbZOODqk0AFD	6	34	Women	STEM	WomenSTEM	Hispanic	Heterosexual	1.55555555555556	1	3	0	0	0	0	0	0	NA	0	0	0	0	0	0	NA	2	secondyear	1st.2nd	34	13.0265657025734
424	R_2q9KqpeFmtlxvlq	6	23	Women	NA	NA	White	Bisexual	1.88888888888889	1.71428571428571	2	0	0	0	0	0	0	NA	0	0	0	0	0	0	NA	3	thirdyear	3rd.plus	23	2.02656570257345
425	R_1GEb4qGQgQdltdi	6	21	Women	STEM	WomenSTEM	White	Bisexual	1.66666666666667	2.71428571428571	3	0	0	0	0	0	0	NA	0	0	0	0	0	0	NA	4	fourthyear+	3rd.plus	21	0.0265657025734463
426	R_9WTlSd8WzKrV1Dz	6	20	Women	STEM	WomenSTEM	White	Asexual	1.88888888888889	1.14285714285714	4	0	0	0	0	0	0	NA	0	0	0	0	0	0	NA	2	secondyear	1st.2nd	20	-0.973434297426554
427	R_2qsg5YfUDlOGs9g	6	19	Women	STEM	WomenSTEM	NA	Heterosexual	3	3	3	0	0	0	0	0	0	NA	0	0	0	0	0	0	NA	2	secondyear	1st.2nd	19	-1.97343429742655
428	R_D8GPW3eH7rflTz3	6	19	Women	NotSTEM	WomenNotSTEM	White	Heterosexual	2.44444444444444	2.42857142857143	3	0	0	0	0	0	0	NA	0	0	0	0	0	0	NA	2	secondyear	1st.2nd	19	-1.97343429742655
429	R_337PluG0MNdqZsA	7	21	Men	NotSTEM	NA	White	Bisexual	3	2.85714285714286	4	0	0	0	1	0	0	NA	0	0	0	0	1	0	NA	4	fourthyear+	3rd.plus	21	0.0265657025734463
430	R_R95uVB3WiIIQKvD	7	39	Women	STEM	WomenSTEM	White	Heterosexual	1	1.85714285714286	3	0	1	0	0	0	0	NA	1	0	0	0	0	0	NA	1	firstyear	1st.2nd	39	18.0265657025734
431	R_2t5qCMrrzK1Dnxm	7	27	Women	NotSTEM	WomenNotSTEM	White	Bisexual	3	2.57142857142857	3	0	0	0	0	1	0	NA	0	0	0	0	1	0	NA	3	thirdyear	3rd.plus	27	6.02656570257345
432	R_ZaZaAgdrBEDTLdD	7	27	Women	STEM	WomenSTEM	White	Heterosexual	1.22222222222222	1.28571428571429	2	0	0	0	0	0	0	NA	0	0	0	0	0	0	NA	3	thirdyear	3rd.plus	27	6.02656570257345
433	R_XzIfWO2nY5ll0Fb	7	63	Women	NotSTEM	WomenNotSTEM	Asian	Heterosexual	1.22222222222222	1	2	0	1	0	0	0	0	NA	0	1	0	0	0	0	NA	3	thirdyear	3rd.plus	63	42.0265657025734
434	R_3340YF1C7vta49p	7	28	Women	STEM	WomenSTEM	White	Heterosexual	1.55555555555556	2.4	3	0	1	0	0	0	0	NA	1	0	0	0	0	0	NA	1	firstyear	1st.2nd	28	7.02656570257345
435	R_W0Pac2JjypeHiZb	7	20	Women	STEM	WomenSTEM	Asian	Heterosexual	2.5	2.42857142857143	5	1	0	0	0	0	0	NA	0	0	0	0	0	0	TRUE	2	secondyear	1st.2nd	20	-0.973434297426554
436	R_2Xdi21YSm3qjZGk	7	25	Women	NotSTEM	WomenNotSTEM	NA	Bisexual	3	2.85714285714286	5	0	1	0	0	0	0	NA	0	1	0	0	0	0	NA	3	thirdyear	3rd.plus	25	4.02656570257345
437	R_22XtgmH1F4iWyup	7	40	Women	STEM	WomenSTEM	Hispanic	Heterosexual	2.44444444444444	1.71428571428571	5	0	0	1	0	0	0	NA	0	0	1	0	0	0	NA	1	firstyear	1st.2nd	40	19.0265657025734
438	R_2WYa8k5t8e8GqCH	7	34	Men	NotSTEM	NA	White	Heterosexual	2.33333333333333	2.14285714285714	2	0	1	0	0	0	0	NA	0	1	0	0	0	0	NA	3	thirdyear	3rd.plus	34	13.0265657025734
439	R_33ywPDWWN724zXT	7	24	Men	NotSTEM	NA	Asian	Heterosexual	2.33333333333333	3	3	0	1	0	0	0	0	NA	0	1	0	0	0	0	NA	1	firstyear	1st.2nd	24	3.02656570257345
440	R_Wp7MdEXwufAnsJ3	7	31	Women	NotSTEM	WomenNotSTEM	White	Bisexual	3.11111111111111	3.14285714285714	4	0	0	1	0	0	0	NA	0	0	1	0	0	0	TRUE	4	fourthyear+	3rd.plus	31	10.0265657025734
441	R_3Pi3Zjv6tuDmhvk	7	27	Women	STEM	WomenSTEM	Asian	Heterosexual	2.88888888888889	3.57142857142857	4	0	0	1	1	0	0	NA	0	0	1	1	0	0	NA	1	firstyear	1st.2nd	27	6.02656570257345
442	R_2tfbWTMnoOKbywa	7	18	Men	NotSTEM	NA	Hispanic	Heterosexual	2	2.14285714285714	3	0	0	0	1	0	0	NA	1	0	0	0	0	0	NA	1	firstyear	1st.2nd	18	-2.97343429742655
443	R_2CoZOZ4g0CuuqvO	7	32	Women	STEM	WomenSTEM	Asian	Heterosexual	2	3	3	0	0	0	1	0	0	NA	0	0	0	1	0	0	NA	3	thirdyear	3rd.plus	32	11.0265657025734
444	R_3GlVTkKiYhCihGj	7	23	Men	STEM	NA	Asian	Heterosexual	2	1.66666666666667	4	0	0	1	0	0	0	NA	0	0	1	0	0	0	NA	1	firstyear	1st.2nd	23	2.02656570257345
445	R_3iO9jQubXIkk0xf	7	30	Men	NotSTEM	NA	White	Heterosexual	2.55555555555556	3	3	0	0	0	1	0	0	NA	0	0	0	1	0	0	NA	3	thirdyear	3rd.plus	30	9.02656570257345
446	R_21ByVNFRAIUTAwY	7	37	Women	NotSTEM	WomenNotSTEM	White	Heterosexual	1.55555555555556	1.28571428571429	3	0	1	0	0	0	0	NA	1	0	0	0	0	0	NA	1	firstyear	1st.2nd	37	16.0265657025734
447	R_0PPhESV79lX7RkZ	7	22	Women	STEM	WomenSTEM	NA	Heterosexual	1	1	2	0	0	1	0	0	0	NA	1	0	0	0	0	0	NA	4	fourthyear+	3rd.plus	22	1.02656570257345
448	R_vUngQ4LG3zTFBL3	7	19	Women	STEM	WomenSTEM	NA	Pan	2	2.66666666666667	2	0	1	0	0	0	0	NA	0	1	0	0	0	0	NA	2	secondyear	1st.2nd	19	-1.97343429742655
449	R_3lrd49N7N7MQt8A	7	30	Men	NotSTEM	NA	Asian	Heterosexual	1.44444444444444	1	2	0	1	0	0	0	0	NA	1	0	0	0	0	0	NA	4	fourthyear+	3rd.plus	30	9.02656570257345
450	R_x3Fv5KpL3gDqFsR	7	64	Women	NotSTEM	WomenNotSTEM	White	Heterosexual	1	1.42857142857143	4	0	0	1	0	0	0	NA	1	0	0	0	0	0	NA	4	fourthyear+	3rd.plus	64	43.0265657025734
451	R_1IQ1NlemrcGSJCj	7	28	Men	NotSTEM	NA	Asian	Heterosexual	1.25	1.5	4	0	0	1	0	0	0	NA	1	0	0	0	0	0	NA	4	fourthyear+	3rd.plus	28	7.02656570257345
452	R_Xk8kQK5EfUcw2sN	7	40	Women	NotSTEM	WomenNotSTEM	White	Heterosexual	1.77777777777778	2	4	0	1	0	0	0	0	NA	1	0	0	0	0	0	NA	3	thirdyear	3rd.plus	40	19.0265657025734
453	R_3Pq0rzPwrPEcUW1	7	20	Women	NotSTEM	WomenNotSTEM	NA	Heterosexual	2.11111111111111	2.71428571428571	3	0	0	0	1	0	0	NA	0	0	1	0	0	0	NA	1	firstyear	1st.2nd	20	-0.973434297426554
454	R_2azB8mifpfxRUzS	7	23	Women	NotSTEM	WomenNotSTEM	Middle Eastern	Heterosexual	1.88888888888889	2.14285714285714	1	0	1	0	0	0	0	NA	0	1	0	0	0	0	NA	2	secondyear	1st.2nd	23	2.02656570257345
455	R_3QViUG17uWGr3FR	7	35	Women	NotSTEM	WomenNotSTEM	NA	NA	1.44444444444444	1.42857142857143	4	0	1	0	0	0	0	NA	1	0	0	0	0	0	NA	4	fourthyear+	3rd.plus	35	14.0265657025734
456	R_3EzNDZwNdgjFlZm	7	24	Women	NotSTEM	WomenNotSTEM	White	Heterosexual	2.22222222222222	3.57142857142857	5	0	1	0	0	0	0	NA	1	0	0	0	0	0	NA	2	secondyear	1st.2nd	24	3.02656570257345
457	R_u4CEHN2zOnaSfhn	7	30	Women	NotSTEM	WomenNotSTEM	White	Heterosexual	2.11111111111111	3.28571428571429	4	0	1	0	0	0	0	NA	1	0	0	0	0	0	NA	2	secondyear	1st.2nd	30	9.02656570257345
458	R_1osWYF0sjXbWofH	7	27	Women	NotSTEM	WomenNotSTEM	Asian	Heterosexual	2.22222222222222	2.57142857142857	4	0	0	0	0	0	0	NA	0	0	0	0	0	0	NA	3	thirdyear	3rd.plus	27	6.02656570257345
459	R_3q8cMgXxL5RxOVV	7	20	Men	STEM	NA	Middle Eastern	Heterosexual	3.22222222222222	3.28571428571429	5	0	0	0	0	0	0	1	0	0	0	0	0	0	TRUE	1	firstyear	1st.2nd	20	-0.973434297426554
460	R_30ohEBRsTBJxDH3	7	26	Women	NotSTEM	WomenNotSTEM	Hispanic	Pan	3.11111111111111	3	4	0	0	1	0	0	0	NA	0	0	0	0	0	1	NA	5	fourthyear+	3rd.plus	26	5.02656570257345
461	R_3lFxLMAMLUvdbuN	7	22	Women	NotSTEM	WomenNotSTEM	Hispanic	Bisexual	1.11111111111111	3	3	0	0	0	0	0	0	1	0	0	0	0	0	0	TRUE	1	firstyear	1st.2nd	22	1.02656570257345
462	R_w0gUb6CYuF3to65	7	27	Men	STEM	NA	Hispanic	Heterosexual	1.77777777777778	1.85714285714286	4	1	0	0	0	0	0	NA	0	0	0	0	0	0	NA	3	thirdyear	3rd.plus	27	6.02656570257345
463	R_2bV7Op2zvyyBntj	7	35	Men	NotSTEM	NA	Hispanic	Heterosexual	2.33333333333333	2	4	0	0	0	0	1	0	NA	0	0	0	0	1	0	NA	3	thirdyear	3rd.plus	35	14.0265657025734
464	R_xttnq0bMAGW2Vq1	7	29	Women	NotSTEM	WomenNotSTEM	Black	Heterosexual	2.55555555555556	2.14285714285714	5	0	0	0	0	0	0	NA	0	0	0	0	0	0	NA	1	firstyear	1st.2nd	29	8.02656570257345
465	R_RFwsnna9HQZOHAt	7	34	Women	NotSTEM	WomenNotSTEM	White	Heterosexual	1.375	1.28571428571429	5	0	1	0	0	0	0	NA	1	0	0	0	0	0	NA	4	fourthyear+	3rd.plus	34	13.0265657025734
466	R_27QjsSMm2qaS7mE	7	19	Women	NotSTEM	WomenNotSTEM	Asian	Heterosexual	2	1.42857142857143	4	0	1	0	0	0	0	NA	1	0	0	0	0	0	NA	1	firstyear	1st.2nd	19	-1.97343429742655
467	R_1LMrstwu47UqAeR	7	32	Women	NotSTEM	WomenNotSTEM	White	Bisexual	1	1.71428571428571	2	0	1	0	0	0	0	NA	1	0	0	0	0	0	NA	4	fourthyear+	3rd.plus	32	11.0265657025734
468	R_124K7HDXHAaLz81	7	28	Women	STEM	WomenSTEM	White	Bisexual	4	3.57142857142857	5	0	0	1	1	0	0	NA	0	1	1	0	0	0	NA	4	fourthyear+	3rd.plus	28	7.02656570257345
469	R_1Dx0Tq2zxvbY3lU	7	19	Women	STEM	WomenSTEM	White	Pan	1.11111111111111	1.85714285714286	4	0	1	0	0	0	0	NA	0	1	0	0	0	0	NA	2	secondyear	1st.2nd	19	-1.97343429742655
470	R_WfIKoGeNz6JJqWB	7	25	Women	NotSTEM	WomenNotSTEM	Hispanic	Heterosexual	2.11111111111111	4	5	0	0	1	1	0	0	NA	0	0	0	1	0	0	NA	1	firstyear	1st.2nd	25	4.02656570257345
471	R_2QMKD71GTM0lPet	7	24	Men	STEM	NA	Black	Heterosexual	2.33333333333333	2.42857142857143	4	0	0	0	1	0	0	NA	0	0	1	0	0	0	NA	3	thirdyear	3rd.plus	24	3.02656570257345
472	R_2y8zBv8RVBnS0js	7	28	Women	NotSTEM	WomenNotSTEM	Asian	Heterosexual	3.33333333333333	3.14285714285714	5	0	1	0	0	0	0	NA	1	0	0	0	0	0	NA	1	firstyear	1st.2nd	28	7.02656570257345
473	R_1kLlYY3a6jcKonY	7	19	Women	NotSTEM	WomenNotSTEM	White	Asexual	2.33333333333333	1.85714285714286	3	0	1	0	0	0	0	NA	0	0	0	1	0	0	NA	2	secondyear	1st.2nd	19	-1.97343429742655
474	R_29obGzqsg0nkOAN	7	21	Women	NotSTEM	WomenNotSTEM	NA	Asexual	3.33333333333333	3.28571428571429	5	0	0	1	0	1	0	NA	0	0	1	0	1	0	NA	3	thirdyear	3rd.plus	21	0.0265657025734463
475	R_CfswMe7iQhWNdT3	7	33	Women	STEM	WomenSTEM	Asian	NA	2.22222222222222	2.71428571428571	5	0	0	1	0	0	0	NA	0	1	0	0	0	0	NA	3	thirdyear	3rd.plus	33	12.0265657025734
476	R_1E1jiOHF3wHB64p	7	36	Women	STEM	WomenSTEM	White	Heterosexual	1.44444444444444	1.42857142857143	3	0	1	1	0	0	0	1	1	0	0	0	0	0	NA	2	secondyear	1st.2nd	36	15.0265657025734
477	R_RQqvlqIFMqLrOP7	7	32	Women	NotSTEM	WomenNotSTEM	White	Heterosexual	1.44444444444444	1.28571428571429	2	0	1	0	0	0	0	NA	1	0	0	0	0	0	NA	1	firstyear	1st.2nd	32	11.0265657025734
478	R_3RkZHUwD1oKDPaw	7	40	Women	STEM	WomenSTEM	White	Lesbian	1.88888888888889	1.57142857142857	3	0	0	1	0	0	0	NA	0	0	1	0	0	0	NA	1	firstyear	1st.2nd	40	19.0265657025734
479	R_W8RfOBcNgfEUOul	7	27	Men	NotSTEM	NA	Asian	NA	1.11111111111111	1.14285714285714	3	1	0	0	0	0	0	NA	1	0	0	0	0	0	NA	1	firstyear	1st.2nd	27	6.02656570257345
480	R_30emG0P681GIfnZ	7	28	Women	NotSTEM	WomenNotSTEM	White	Heterosexual	1.66666666666667	1.5	1	0	1	0	0	0	0	NA	1	0	0	0	0	0	NA	1	firstyear	1st.2nd	28	7.02656570257345
481	R_2sdbwfMraANtisF	7	22	Women	STEM	WomenSTEM	Black	Heterosexual	2.11111111111111	1.28571428571429	5	0	1	1	0	0	0	NA	1	0	0	0	0	0	NA	3	thirdyear	3rd.plus	22	1.02656570257345
482	R_2zI4Us1UdPPN8GK	7	19	Men	NotSTEM	NA	Asian	Heterosexual	1.55555555555556	2.28571428571429	3	0	1	0	0	0	0	NA	0	1	0	0	0	0	NA	2	secondyear	1st.2nd	19	-1.97343429742655
483	R_2e43DSeTJDHeIqv	7	20	Women	NotSTEM	WomenNotSTEM	White	Bisexual	2.33333333333333	1.71428571428571	3	0	0	1	0	0	0	NA	1	0	0	0	0	0	NA	3	thirdyear	3rd.plus	20	-0.973434297426554
484	R_1lnLy2W5pomKzWR	7	24	Women	NotSTEM	WomenNotSTEM	Asian	Heterosexual	3.33333333333333	2.71428571428571	3	0	1	0	0	0	0	NA	1	0	0	0	0	0	NA	4	fourthyear+	3rd.plus	24	3.02656570257345
485	R_2R4xrbZYvBC377T	7	23	Women	NotSTEM	WomenNotSTEM	Asian	Heterosexual	1.77777777777778	2.28571428571429	2	0	1	0	0	0	0	NA	1	0	0	0	0	0	NA	4	fourthyear+	3rd.plus	23	2.02656570257345
486	R_2YrEHLfRgZ9XZ3e	7	25	Men	STEM	NA	NA	Heterosexual	1.11111111111111	1.14285714285714	2	0	1	0	0	0	0	NA	1	0	0	0	0	0	NA	4	fourthyear+	3rd.plus	25	4.02656570257345
487	R_1CHYqfj5H0x8DS8	7	27	Women	STEM	WomenSTEM	Asian	Heterosexual	1.44444444444444	1.42857142857143	4	0	0	1	0	0	0	NA	1	0	0	0	0	0	NA	3	thirdyear	3rd.plus	27	6.02656570257345
488	R_Q3uVYOqWoKikw13	7	35	Men	NotSTEM	NA	NA	Heterosexual	1	1	5	1	0	0	0	0	0	NA	1	0	0	0	0	0	NA	4	fourthyear+	3rd.plus	35	14.0265657025734
489	R_OCqaXSs6zpE6IIV	7	43	Women	NotSTEM	WomenNotSTEM	White	Bisexual	2	2.85714285714286	3	0	0	0	0	0	0	NA	0	0	0	0	0	0	NA	2	secondyear	1st.2nd	43	22.0265657025734
490	R_1gLtZSt9PhAtQ7g	7	24	Men	NotSTEM	NA	White	Heterosexual	2	3.57142857142857	2	0	0	1	1	0	0	NA	0	0	1	1	0	0	NA	2	secondyear	1st.2nd	24	3.02656570257345
491	R_BzEhi6wSP3qIjeN	7	26	Women	STEM	WomenSTEM	Asian	Heterosexual	1.22222222222222	1.42857142857143	3	0	1	0	0	0	0	NA	1	0	0	0	0	0	NA	3	thirdyear	3rd.plus	26	5.02656570257345
492	R_2TuvRpnBALIJ7x0	7	23	Women	STEM	WomenSTEM	Asian	Lesbian	2.11111111111111	3.28571428571429	4	0	0	0	0	0	0	NA	0	0	0	0	0	0	NA	4	fourthyear+	3rd.plus	23	2.02656570257345
493	R_1q9Aey308a8n4pG	7	36	Women	STEM	WomenSTEM	Asian	Heterosexual	2	2.57142857142857	3	0	0	0	0	0	0	NA	0	0	0	0	0	0	NA	3	thirdyear	3rd.plus	36	15.0265657025734
494	R_23eiRjKkElV9nCk	7	20	Women	STEM	WomenSTEM	NA	Questioning	2.22222222222222	3.71428571428571	2	0	0	1	1	1	0	NA	0	0	1	1	1	0	NA	2	secondyear	1st.2nd	20	-0.973434297426554
495	R_1LM5NFOMM83fRaP	7	33	Men	NA	NA	White	Heterosexual	1.33333333333333	1.42857142857143	1	0	1	0	0	0	0	NA	1	0	0	0	0	0	NA	5	fourthyear+	3rd.plus	33	12.0265657025734
496	R_1kXt3I3nzESxetQ	7	21	Men	STEM	NA	White	Heterosexual	2.11111111111111	1.85714285714286	5	0	0	1	1	0	1	NA	0	1	0	0	0	0	NA	1	firstyear	1st.2nd	21	0.0265657025734463
497	R_3PiY5eH9ZycBCi6	7	41	Women	STEM	WomenSTEM	Hispanic	Heterosexual	1.88888888888889	2.14285714285714	4	0	0	0	1	0	0	NA	0	0	0	1	0	0	NA	1	firstyear	1st.2nd	41	20.0265657025734
498	R_vfCGH1MkW4b2E5b	7	27	Men	NotSTEM	NA	White	Heterosexual	1.55555555555556	2.14285714285714	5	0	0	1	0	0	0	NA	1	0	0	0	0	0	NA	2	secondyear	1st.2nd	27	6.02656570257345
499	R_25NEOLy3jOZwukj	7	39	Women	STEM	WomenSTEM	Asian	Heterosexual	1.22222222222222	1.28571428571429	2	0	1	0	0	0	0	NA	1	0	0	0	0	0	NA	4	fourthyear+	3rd.plus	39	18.0265657025734
500	R_24eMW3ikJCWJovd	7	22	Women	NotSTEM	WomenNotSTEM	White	Heterosexual	2.66666666666667	3.57142857142857	4	0	1	0	0	0	0	NA	0	0	1	0	0	0	NA	3	thirdyear	3rd.plus	22	1.02656570257345
501	R_4MB8Io7b3gQnRbX	7	35	Women	NotSTEM	WomenNotSTEM	White	Heterosexual	1.44444444444444	1.28571428571429	2	0	1	0	0	0	0	NA	1	0	0	0	0	0	NA	3	thirdyear	3rd.plus	35	14.0265657025734
502	R_1K2yOfKALDjgf84	7	53	Women	NotSTEM	WomenNotSTEM	White	Heterosexual	1.11111111111111	1	3	0	1	0	0	0	0	NA	1	0	0	0	0	0	NA	4	fourthyear+	3rd.plus	53	32.0265657025734
503	R_xtuK8W6MIQUxcXf	7	21	Men	STEM	NA	Asian	Heterosexual	2.22222222222222	2	3	0	0	1	1	1	0	NA	0	0	0	1	0	0	NA	1	firstyear	1st.2nd	21	0.0265657025734463
504	R_2vbKxt8ouYvqocS	7	33	Women	NotSTEM	WomenNotSTEM	Asian	Heterosexual	1.33333333333333	1.57142857142857	4	0	1	0	0	0	0	NA	0	1	0	0	0	0	NA	2	secondyear	1st.2nd	33	12.0265657025734
505	R_Zy1Gl36RCz6lDeF	7	25	Women	STEM	WomenSTEM	White	Bisexual	1.77777777777778	2	4	0	0	0	1	0	0	NA	0	0	0	1	0	0	NA	6	fourthyear+	3rd.plus	25	4.02656570257345
506	R_2TI5otWH8EmEkXP	7	28	Men	NotSTEM	NA	Asian	Heterosexual	2.44444444444444	2.42857142857143	5	0	0	1	0	0	0	NA	1	0	0	0	0	0	NA	3	thirdyear	3rd.plus	28	7.02656570257345
507	R_2r8akSMBcPgtmJb	7	42	Women	STEM	WomenSTEM	White	Bisexual	2.22222222222222	2	5	0	0	1	0	1	0	NA	1	0	0	0	0	0	NA	4	fourthyear+	3rd.plus	42	21.0265657025734
508	R_UMkFM7Tv3LPkr8R	7	21	Women	NotSTEM	WomenNotSTEM	Asian	Heterosexual	2.88888888888889	2.42857142857143	4	0	0	0	0	0	1	NA	1	0	0	0	0	0	NA	4	fourthyear+	3rd.plus	21	0.0265657025734463
509	R_1ifA3OOZufeX6Ld	7	23	Women	STEM	WomenSTEM	Hispanic	Heterosexual	1.33333333333333	1.28571428571429	3	0	1	0	0	0	0	NA	1	0	0	0	0	0	NA	1	firstyear	1st.2nd	23	2.02656570257345
510	R_3lLZvXYD4W4EGzI	7	34	Women	NotSTEM	WomenNotSTEM	Black	Heterosexual	2	1.57142857142857	4	0	0	0	0	0	0	NA	0	0	0	0	0	0	NA	2	secondyear	1st.2nd	34	13.0265657025734
511	R_ANyjRjFY6IE2uYh	7	21	Women	NotSTEM	WomenNotSTEM	Asian	Heterosexual	1.55555555555556	1.57142857142857	5	1	0	0	0	0	0	NA	1	0	0	0	0	0	NA	1	firstyear	1st.2nd	21	0.0265657025734463
512	R_2SiTVHdyhlPtCwR	7	30	Women	STEM	WomenSTEM	Hispanic	Heterosexual	3.55555555555556	3.71428571428571	5	0	0	0	0	0	1	NA	0	0	0	0	0	1	NA	7	fourthyear+	3rd.plus	30	9.02656570257345
513	R_1gROYQBNGilTNHN	7	37	Men	NotSTEM	NA	White	Heterosexual	1.66666666666667	1.42857142857143	4	0	1	0	0	0	0	NA	0	1	0	0	0	0	NA	3	thirdyear	3rd.plus	37	16.0265657025734
514	R_1pMPgDH585lywGl	7	18	Women	STEM	WomenSTEM	Asian	Heterosexual	1.77777777777778	1.57142857142857	4	0	1	0	0	0	0	NA	1	0	0	0	0	0	NA	1	firstyear	1st.2nd	18	-2.97343429742655
515	R_2SJ2X0jmsqTx9KC	7	25	Women	NotSTEM	WomenNotSTEM	Asian	Heterosexual	2	2.85714285714286	4	0	0	1	1	1	1	NA	0	0	0	0	0	1	NA	6	fourthyear+	3rd.plus	25	4.02656570257345
516	R_2frNYw2VvLBZYfr	7	23	Men	NotSTEM	NA	White	Bisexual	2.22222222222222	1.28571428571429	3	1	0	0	0	0	0	NA	1	0	0	0	0	0	NA	3	thirdyear	3rd.plus	23	2.02656570257345
517	R_1OSIofgnO3zJkxX	7	23	Women	NotSTEM	WomenNotSTEM	NA	NA	1.66666666666667	2.42857142857143	5	0	1	0	0	0	0	NA	0	1	0	0	0	0	NA	3	thirdyear	3rd.plus	23	2.02656570257345
518	R_1IcMlwHURSULToE	7	22	Women	NotSTEM	WomenNotSTEM	White	Heterosexual	1.88888888888889	2.71428571428571	3	0	1	0	0	0	0	NA	0	1	0	0	0	0	NA	2	secondyear	1st.2nd	22	1.02656570257345
519	R_s80nxvM4BgVvUbv	7	25	Women	STEM	WomenSTEM	Middle Eastern	Asexual	2.22222222222222	2.85714285714286	4	0	0	1	1	1	1	NA	0	0	1	1	1	1	NA	6	fourthyear+	3rd.plus	25	4.02656570257345
520	R_3JaBZsUXb0unR47	7	18	Women	STEM	WomenSTEM	Asian	Bisexual	2.11111111111111	2	3	0	0	1	0	0	0	NA	0	0	0	1	0	0	NA	1	firstyear	1st.2nd	18	-2.97343429742655
521	R_1GwsTo9QKQV93X9	7	27	Men	NotSTEM	NA	Asian	Heterosexual	2.44444444444444	2.14285714285714	4	0	0	0	0	0	0	NA	0	0	0	0	0	0	NA	4	fourthyear+	3rd.plus	27	6.02656570257345
522	R_25HGoeCDUmA4E4L	7	25	Women	NotSTEM	WomenNotSTEM	White	Heterosexual	2	3	5	0	0	1	1	0	0	NA	0	0	1	1	0	0	NA	3	thirdyear	3rd.plus	25	4.02656570257345
523	R_tEsXoYJ32e4IQiR	7	20	Women	STEM	WomenSTEM	Black	Heterosexual	3.55555555555556	1.71428571428571	5	0	0	0	0	0	0	NA	0	0	0	0	0	0	NA	3	thirdyear	3rd.plus	20	-0.973434297426554
524	R_RQqFvBgvLWZ1x4Z	7	23	Women	STEM	WomenSTEM	White	Bisexual	3.22222222222222	3.42857142857143	5	0	0	1	1	1	1	NA	0	1	0	0	0	0	NA	1	firstyear	1st.2nd	23	2.02656570257345
525	R_2aM3vMMAunpM2Il	7	35	Men	NotSTEM	NA	Middle Eastern	NA	1.11111111111111	1.28571428571429	3	1	0	0	0	0	0	NA	1	0	0	0	0	0	NA	1	firstyear	1st.2nd	35	14.0265657025734
526	R_5ywm0T3SUg6pnPP	7	19	Men	STEM	NA	White	Heterosexual	2.77777777777778	2.42857142857143	3	0	1	0	0	0	0	NA	0	1	0	0	0	0	NA	2	secondyear	1st.2nd	19	-1.97343429742655
527	R_2vdYFmRL4zkPfRE	7	35	Men	NotSTEM	NA	NA	Heterosexual	1.44444444444444	1.57142857142857	3	0	1	1	1	0	0	NA	1	0	0	0	0	0	NA	4	fourthyear+	3rd.plus	35	14.0265657025734
528	R_1JUARpb5iCjG91k	7	22	Women	STEM	WomenSTEM	White	Heterosexual	1.22222222222222	1.42857142857143	3	0	1	0	0	0	0	NA	1	0	0	0	0	0	NA	1	firstyear	1st.2nd	22	1.02656570257345
529	R_2w4DZOSgmar9PqN	7	38	Women	NotSTEM	WomenNotSTEM	White	Heterosexual	1	1	1	1	0	0	0	0	0	NA	1	0	0	0	0	0	NA	3	thirdyear	3rd.plus	38	17.0265657025734
530	R_31EtctDXQGb0CBV	7	28	Women	NotSTEM	WomenNotSTEM	Asian	Heterosexual	1.33333333333333	1.57142857142857	3	0	1	0	0	0	0	NA	0	1	0	0	0	0	NA	1	firstyear	1st.2nd	28	7.02656570257345
531	R_2fiJKRYEFytSIMu	7	39	Men	STEM	NA	White	Heterosexual	1.22222222222222	1.28571428571429	4	0	0	0	0	0	0	NA	0	0	0	0	0	0	NA	1	firstyear	1st.2nd	39	18.0265657025734
532	R_2b1pkgnKK6vuH2h	7	25	Men	NotSTEM	NA	White	Heterosexual	3.77777777777778	2.71428571428571	5	0	0	0	0	1	0	NA	0	0	0	0	1	0	NA	7	fourthyear+	3rd.plus	25	4.02656570257345
533	R_2bVnvBMUL7m8TTm	7	22	Men	NotSTEM	NA	Asian	Bisexual	1.55555555555556	1.71428571428571	4	1	0	0	0	0	0	NA	1	0	0	0	0	0	NA	1	firstyear	1st.2nd	22	1.02656570257345
534	R_pbkmJUKwYYbdmdX	7	18	Men	STEM	NA	Asian	Heterosexual	1.11111111111111	1.14285714285714	2	1	0	0	0	0	0	NA	1	0	0	0	0	0	NA	3	thirdyear	3rd.plus	18	-2.97343429742655
535	R_2DNP18FwfzuM4OT	7	30	Women	STEM	WomenSTEM	Hispanic	Bisexual	2.33333333333333	2.28571428571429	4	0	1	0	0	0	0	NA	0	1	0	0	0	0	NA	2	secondyear	1st.2nd	30	9.02656570257345
536	R_2v1EhqGUhYl9hx0	7	21	Women	NotSTEM	WomenNotSTEM	Black	Heterosexual	3.55555555555556	4	5	0	0	1	0	0	0	NA	0	0	1	0	0	0	NA	3	thirdyear	3rd.plus	21	0.0265657025734463
537	R_3hmYxvo2cnUUfDW	7	20	Women	STEM	WomenSTEM	Asian	Heterosexual	1	1.28571428571429	3	0	1	0	0	0	0	NA	1	0	0	0	0	0	NA	NA	NA	NA	20	-0.973434297426554
538	R_21FdSpVQaRRw4C9	7	42	Men	STEM	NA	NA	Heterosexual	2	3	3	0	0	0	1	0	0	NA	0	0	0	1	0	0	NA	4	fourthyear+	3rd.plus	42	21.0265657025734
539	R_1pPUFIpeYg3JMxx	7	30	Women	NotSTEM	WomenNotSTEM	Asian	Heterosexual	1.66666666666667	2.71428571428571	3	0	1	0	0	0	0	NA	1	0	0	0	0	0	NA	2	secondyear	1st.2nd	30	9.02656570257345
540	R_2rud853kuJ49BM6	7	42	Women	NotSTEM	WomenNotSTEM	Asian	Heterosexual	1.11111111111111	1.14285714285714	1	1	0	0	0	0	0	NA	1	0	0	0	0	0	NA	2	secondyear	1st.2nd	42	21.0265657025734
541	R_3q7MJbT3KFuZzqN	7	21	Women	NotSTEM	WomenNotSTEM	White	Heterosexual	1.77777777777778	2.42857142857143	3	0	1	0	0	0	0	NA	1	0	0	0	0	0	NA	4	fourthyear+	3rd.plus	21	0.0265657025734463
542	R_1EX25vGx9R80LL2	7	19	Women	STEM	WomenSTEM	White	Questioning	2.88888888888889	3.42857142857143	3	0	0	0	1	0	0	NA	0	0	0	1	0	0	NA	1	firstyear	1st.2nd	19	-1.97343429742655
543	R_2earRzvxjErAjdz	7	24	Men	NotSTEM	NA	Asian	Heterosexual	2.66666666666667	3.14285714285714	5	0	0	0	1	1	0	NA	1	0	0	0	0	0	NA	3	thirdyear	3rd.plus	24	3.02656570257345
544	R_2xCTSqbYdWJtU2g	7	40	Women	NA	NA	NA	NA	NA	1	4	0	0	0	0	0	0	NA	0	0	0	0	0	0	NA	NA	NA	NA	40	19.0265657025734
545	R_126ag8IpL0QkfWZ	7	21	Women	STEM	WomenSTEM	White	Heterosexual	2.44444444444444	2.71428571428571	4	0	1	0	0	0	0	NA	0	1	0	0	0	0	NA	3	thirdyear	3rd.plus	21	0.0265657025734463
546	R_25WLRKlxhW9mcKZ	7	20	Women	STEM	WomenSTEM	Hispanic	Bisexual	2.66666666666667	3	5	0	0	1	0	0	0	NA	0	0	1	0	0	0	NA	2	secondyear	1st.2nd	20	-0.973434297426554
547	R_3NCAYugQ71RNYSy	7	22	Women	NotSTEM	WomenNotSTEM	Asian	Heterosexual	2.11111111111111	1.42857142857143	3	0	0	1	0	0	0	NA	0	0	1	1	1	0	NA	3	thirdyear	3rd.plus	22	1.02656570257345
548	R_Z3pXugnOfmokM7L	7	54	Women	STEM	WomenSTEM	White	Heterosexual	1.33333333333333	1.42857142857143	3	0	1	0	0	0	0	NA	1	0	0	0	0	0	NA	3	thirdyear	3rd.plus	54	33.0265657025734
549	R_3dPURvHJMkQeT4j	7	19	Women	NotSTEM	WomenNotSTEM	White	Queer	3	3	5	0	0	0	1	1	1	NA	0	0	0	1	1	1	NA	1	firstyear	1st.2nd	19	-1.97343429742655
550	R_aeN6jBYverR0WDT	7	20	Women	NotSTEM	WomenNotSTEM	Asian	Heterosexual	NA	NA	3	0	0	0	0	0	0	NA	0	0	0	0	0	0	NA	2	secondyear	1st.2nd	20	-0.973434297426554
551	R_qQ0tgfmkptqiApP	7	38	Women	NotSTEM	WomenNotSTEM	White	Heterosexual	1.44444444444444	1.71428571428571	2	0	1	0	0	0	0	NA	1	0	0	0	0	0	NA	5	fourthyear+	3rd.plus	38	17.0265657025734
552	R_324P10IDGzUkfhn	7	50	Women	NotSTEM	WomenNotSTEM	Asian	Heterosexual	1.66666666666667	1.5	3	0	1	0	0	0	0	NA	1	0	0	0	0	0	NA	2	secondyear	1st.2nd	50	29.0265657025734
553	R_yZIfwe2fPf7ck37	7	29	Women	STEM	WomenSTEM	NA	Heterosexual	1.33333333333333	2.14285714285714	5	0	0	1	0	0	0	NA	0	1	0	0	0	0	NA	2	secondyear	1st.2nd	29	8.02656570257345
554	R_OPPA7addFgjZ6ut	7	44	Men	NotSTEM	NA	Asian	Heterosexual	2.11111111111111	1	3	1	0	0	0	0	0	NA	1	0	0	0	0	0	NA	1	firstyear	1st.2nd	44	23.0265657025734
555	R_3J4zyIAbLBzSga4	7	22	Men	NotSTEM	NA	Black	Heterosexual	1.55555555555556	1.57142857142857	3	0	0	0	0	0	0	NA	0	0	0	0	0	0	NA	3	thirdyear	3rd.plus	22	1.02656570257345
556	R_pyrpX3nBUMArlWV	7	66	Women	NotSTEM	WomenNotSTEM	White	Bisexual	1.33333333333333	1.57142857142857	1	0	1	0	0	0	0	NA	1	0	0	0	0	0	NA	2	secondyear	1st.2nd	66	45.0265657025734
557	R_1jCb8OWLprIspAp	7	26	Women	NotSTEM	WomenNotSTEM	White	Heterosexual	2.22222222222222	2	3	0	0	1	0	0	1	NA	0	0	0	0	0	0	NA	4	fourthyear+	3rd.plus	26	5.02656570257345
558	R_1IpmOGk5yubVfgx	7	21	Women	STEM	WomenSTEM	Black	Heterosexual	2.22222222222222	2.85714285714286	4	0	0	0	1	0	0	NA	0	0	0	1	0	0	NA	3	thirdyear	3rd.plus	21	0.0265657025734463
559	R_3RdugjEEKa9Mb6q	7	20	Men	STEM	NA	NA	Heterosexual	1.33333333333333	1	3	0	1	0	0	0	0	NA	1	0	0	0	0	0	NA	3	thirdyear	3rd.plus	20	-0.973434297426554
560	R_2aY8V9GWr6N1hV0	7	26	Women	STEM	WomenSTEM	NA	Bisexual	2.77777777777778	3.57142857142857	3	0	0	0	1	0	0	NA	0	0	0	1	0	0	NA	1	firstyear	1st.2nd	26	5.02656570257345
561	R_1rOIVZN8zqupdJu	7	34	Women	NotSTEM	WomenNotSTEM	White	Heterosexual	2	2.71428571428571	3	0	0	0	0	0	0	NA	0	0	0	0	0	0	NA	3	thirdyear	3rd.plus	34	13.0265657025734
562	R_1F5tVrEvBwTS1YU	7	21	Men	NotSTEM	NA	Black	Heterosexual	2.22222222222222	4	5	0	0	0	0	0	0	NA	0	0	0	0	0	0	NA	3	thirdyear	3rd.plus	21	0.0265657025734463
563	R_3Nwi8PAAXYY0vxA	7	20	Women	STEM	WomenSTEM	NA	Heterosexual	2	2.14285714285714	3	0	1	0	0	0	0	NA	1	0	0	0	0	0	NA	3	thirdyear	3rd.plus	20	-0.973434297426554
564	R_zes16w4gawDefrX	7	26	Women	NotSTEM	WomenNotSTEM	Asian	Asexual	1.77777777777778	1.57142857142857	3	0	0	1	0	0	0	NA	0	0	1	0	0	0	NA	2	secondyear	1st.2nd	26	5.02656570257345
565	R_3CGSIxqcPwfajp6	7	21	Women	NotSTEM	WomenNotSTEM	White	Heterosexual	2.625	2.14285714285714	5	0	1	1	0	0	0	NA	0	1	1	0	0	0	NA	3	thirdyear	3rd.plus	21	0.0265657025734463
566	R_1CJ6B0BXoXz4C3k	7	22	Women	STEM	WomenSTEM	Black	Heterosexual	1.66666666666667	1.85714285714286	4	0	1	0	0	1	0	NA	0	1	0	0	1	0	NA	2	secondyear	1st.2nd	22	1.02656570257345
567	R_1kS0WHNzdrtmLEd	7	25	Women	STEM	WomenSTEM	Black	Heterosexual	3.44444444444444	3.71428571428571	5	0	1	0	0	0	0	NA	0	1	0	0	0	0	NA	1	firstyear	1st.2nd	25	4.02656570257345
568	R_1Ffhn55WlkH9qd1	7	30	Men	NotSTEM	NA	White	Heterosexual	2.33333333333333	1.71428571428571	5	0	0	1	1	0	0	NA	0	0	1	1	0	0	NA	2	secondyear	1st.2nd	30	9.02656570257345
569	R_SZQQn58oODxnxsZ	7	57	Women	STEM	WomenSTEM	White	Heterosexual	2.55555555555556	2.71428571428571	3	0	1	0	0	0	0	NA	1	0	0	0	0	0	NA	1	firstyear	1st.2nd	57	36.0265657025734
570	R_2dW7QBHE01IdauQ	7	21	Women	STEM	WomenSTEM	White	Heterosexual	1.77777777777778	1.71428571428571	3	0	0	1	1	1	0	NA	0	0	1	1	1	0	NA	2	secondyear	1st.2nd	21	0.0265657025734463
571	R_2QDSxOT9nihpCpZ	7	18	Women	STEM	WomenSTEM	Asian	Questioning	1.22222222222222	1.42857142857143	1	1	0	0	0	0	0	NA	1	0	0	0	0	0	NA	1	firstyear	1st.2nd	18	-2.97343429742655
572	R_2VaPXqWWjjRvnD0	7	31	Men	STEM	NA	Asian	Heterosexual	2.11111111111111	2	5	0	1	0	0	0	0	NA	1	0	0	0	0	0	NA	4	fourthyear+	3rd.plus	31	10.0265657025734
573	R_1F4FHWlWa7kwZ1p	7	32	Men	NotSTEM	NA	White	Heterosexual	1.22222222222222	1.28571428571429	4	0	0	1	0	0	0	NA	0	0	1	0	0	0	NA	3	thirdyear	3rd.plus	32	11.0265657025734
574	R_2e9zNXSBieeytpB	7	18	Women	NotSTEM	WomenNotSTEM	White	Heterosexual	2.22222222222222	1.14285714285714	3	0	1	0	0	0	0	NA	0	1	0	0	0	0	NA	3	thirdyear	3rd.plus	18	-2.97343429742655
575	R_3Enwqex2mi8Pojp	7	28	Women	STEM	WomenSTEM	Hispanic	Heterosexual	1.22222222222222	1.42857142857143	4	0	1	0	0	0	0	NA	1	0	0	0	0	0	NA	2	secondyear	1st.2nd	28	7.02656570257345
576	R_xzPbB9eddjpd0wV	7	20	Men	STEM	NA	NA	Heterosexual	1	1.57142857142857	2	0	0	0	0	0	0	NA	0	0	0	0	0	0	NA	4	fourthyear+	3rd.plus	20	-0.973434297426554
577	R_3D09Lwf9ML5gktP	7	38	Women	STEM	WomenSTEM	White	Heterosexual	1.22222222222222	2	4	0	1	0	0	0	0	NA	1	0	0	0	0	0	NA	4	fourthyear+	3rd.plus	38	17.0265657025734
578	R_2e5BaonzqPk7Hl3	7	30	Men	STEM	NA	Asian	Heterosexual	3.22222222222222	3.42857142857143	4	0	0	1	1	0	0	NA	0	0	1	1	0	0	NA	3	thirdyear	3rd.plus	30	9.02656570257345
579	R_2cBoMijaXBodyUJ	7	38	Women	NotSTEM	WomenNotSTEM	White	Pan	3.33333333333333	3.57142857142857	4	0	1	0	0	0	0	NA	0	1	0	0	0	0	NA	1	firstyear	1st.2nd	38	17.0265657025734
580	R_abLvhHe6nmnCVyx	7	24	Men	STEM	NA	NA	Heterosexual	2.22222222222222	2.57142857142857	2	0	0	1	0	0	0	NA	0	0	1	0	0	0	NA	3	thirdyear	3rd.plus	24	3.02656570257345
581	R_2Btjz1Wmwny0sWk	7	25	Men	STEM	NA	Asian	Heterosexual	2.22222222222222	2	4	0	0	0	0	0	0	NA	0	0	0	0	0	0	NA	4	fourthyear+	3rd.plus	25	4.02656570257345
582	R_O0DTf5M4hNKz4mR	7	20	Men	STEM	NA	Asian	Heterosexual	1.22222222222222	1	3	0	1	0	0	0	0	NA	1	0	0	0	0	0	NA	3	thirdyear	3rd.plus	20	-0.973434297426554
583	R_3fCSD1svUACRiGM	7	27	Women	NotSTEM	WomenNotSTEM	White	Heterosexual	1.66666666666667	2.14285714285714	5	0	1	0	0	0	0	NA	0	1	0	0	0	0	NA	2	secondyear	1st.2nd	27	6.02656570257345
584	R_2rp6KAjriLBWsq9	7	48	Women	NotSTEM	WomenNotSTEM	White	Heterosexual	1.55555555555556	1.71428571428571	4	0	1	0	0	0	0	NA	0	1	0	0	0	0	NA	1	firstyear	1st.2nd	48	27.0265657025734
585	R_3D7KPyXRNiaRFja	7	32	Men	STEM	NA	Asian	Heterosexual	2.66666666666667	2.42857142857143	5	0	0	0	0	1	0	NA	0	0	0	0	1	0	NA	2	secondyear	1st.2nd	32	11.0265657025734
586	R_20Ul1VKLmYbnKBK	7	38	Women	NotSTEM	WomenNotSTEM	White	Lesbian	3	2.57142857142857	3	0	0	1	0	0	0	NA	0	0	1	0	0	0	NA	4	fourthyear+	3rd.plus	38	17.0265657025734
587	R_3nibdS0nfgmgCl2	7	67	Men	NotSTEM	NA	White	Heterosexual	1	1	2	1	0	0	0	0	0	NA	1	0	0	0	0	0	NA	1	firstyear	1st.2nd	67	46.0265657025734
588	R_bxXAqfck7dRCJr3	7	24	Women	STEM	WomenSTEM	Middle Eastern	Heterosexual	3.66666666666667	4	5	0	0	0	0	0	0	1	0	0	0	0	0	0	NA	2	secondyear	1st.2nd	24	3.02656570257345
589	R_3MzGIeAdbA37LjB	7	27	Women	STEM	WomenSTEM	White	Queer	2	2.28571428571429	4	0	0	1	1	0	0	NA	0	0	1	1	0	0	NA	3	thirdyear	3rd.plus	27	6.02656570257345
590	R_1femSYqvZYgRKOG	7	26	Women	NotSTEM	WomenNotSTEM	Asian	Heterosexual	1	1	3	0	1	0	0	0	0	NA	0	1	0	0	0	0	NA	2	secondyear	1st.2nd	26	5.02656570257345
591	R_ey5pPSbx1WcFfu9	7	18	Men	STEM	NA	NA	Heterosexual	2.88888888888889	3.71428571428571	4	0	0	0	0	0	0	NA	0	0	0	0	0	0	NA	1	firstyear	1st.2nd	18	-2.97343429742655
592	R_PZnRIvlvb9KdCSZ	7	41	Women	STEM	WomenSTEM	NA	Heterosexual	2.77777777777778	2.57142857142857	4	0	0	1	0	0	0	NA	0	0	1	0	0	0	NA	3	thirdyear	3rd.plus	41	20.0265657025734
593	R_3fwPUwIIZdMVfC4	7	20	Women	NotSTEM	WomenNotSTEM	White	NA	2	1.42857142857143	1	0	0	1	0	0	0	NA	1	0	0	0	0	0	NA	1	firstyear	1st.2nd	20	-0.973434297426554
594	R_1nVklFdw9U4Rdae	7	18	Men	STEM	NA	White	Heterosexual	2.22222222222222	2	4	0	0	1	0	0	0	NA	0	0	1	0	0	0	NA	1	firstyear	1st.2nd	18	-2.97343429742655
595	R_3KTsUyFG8b8uMft	7	22	Men	STEM	NA	Asian	Heterosexual	1.33333333333333	1.42857142857143	4	0	1	0	0	0	0	NA	1	0	0	0	0	0	NA	1	firstyear	1st.2nd	22	1.02656570257345
596	R_1IcOhJCqvkAutbX	7	22	Men	NotSTEM	NA	Asian	Heterosexual	2.125	1.85714285714286	4	0	1	0	0	0	0	NA	1	0	0	0	0	0	NA	4	fourthyear+	3rd.plus	22	1.02656570257345
597	R_1FtvoC7odLJzUeW	7	23	Men	STEM	NA	White	Heterosexual	1.77777777777778	1.85714285714286	2	0	0	1	0	0	0	NA	1	0	0	0	0	0	NA	3	thirdyear	3rd.plus	23	2.02656570257345
598	R_30hIs0XdCGJcz5o	7	24	Men	NotSTEM	NA	NA	Heterosexual	1	1	1	1	0	0	0	0	0	NA	1	0	0	0	0	0	NA	1	firstyear	1st.2nd	24	3.02656570257345
599	R_3EZic2CiSjQ8YHR	7	21	Women	STEM	WomenSTEM	White	Heterosexual	1.33333333333333	1.14285714285714	2	0	1	0	0	0	0	NA	1	0	0	0	0	0	NA	4	fourthyear+	3rd.plus	21	0.0265657025734463
600	R_O1kBrqmcwMvSexb	7	22	Women	NotSTEM	WomenNotSTEM	White	Heterosexual	1.11111111111111	1.42857142857143	3	1	0	0	0	0	0	NA	0	1	0	0	0	0	NA	3	thirdyear	3rd.plus	22	1.02656570257345
601	R_ZF62QkBSYN5NquJ	7	27	Women	NotSTEM	WomenNotSTEM	White	Heterosexual	1.66666666666667	2	4	0	0	1	1	1	0	NA	0	0	1	1	1	0	NA	4	fourthyear+	3rd.plus	27	6.02656570257345
602	R_tLCJ1cVJzNSI9Ox	7	20	Women	NotSTEM	WomenNotSTEM	NA	Bisexual	2.88888888888889	2.14285714285714	5	0	0	1	0	0	0	NA	0	0	1	0	0	0	NA	3	thirdyear	3rd.plus	20	-0.973434297426554
603	R_3RexJBtgtOHTteO	7	23	Men	NotSTEM	NA	Asian	Heterosexual	1.88888888888889	1.57142857142857	3	0	0	1	0	0	0	NA	0	0	1	0	0	0	NA	2	secondyear	1st.2nd	23	2.02656570257345
604	R_2rTotRd2brDGmH2	7	31	Women	NotSTEM	WomenNotSTEM	Black	Heterosexual	2.11111111111111	1.85714285714286	5	0	0	0	1	0	0	NA	0	1	0	0	0	0	NA	4	fourthyear+	3rd.plus	31	10.0265657025734
605	R_2VCFWSKku2FO6Pe	7	19	Women	STEM	WomenSTEM	Asian	Heterosexual	2.22222222222222	2.14285714285714	4	0	0	1	1	0	0	NA	0	0	1	1	0	0	NA	2	secondyear	1st.2nd	19	-1.97343429742655
606	R_2EpjdbZss7uxtOH	8	21	Women	STEM	WomenSTEM	White	Heterosexual	1.55555555555556	2.57142857142857	4	0	0	0	0	0	0	NA	0	0	0	0	0	0	NA	3	thirdyear	3rd.plus	21	0.0265657025734463
607	R_tKjH2rTglBJvRxT	8	19	Women	STEM	WomenSTEM	White	Heterosexual	2.33333333333333	2	2	0	0	0	0	0	0	NA	0	0	0	0	0	0	NA	2	secondyear	1st.2nd	19	-1.97343429742655
608	R_rcC6vbbggkmpYPv	8	21	Men	STEM	NA	White	NA	2.66666666666667	2.57142857142857	4	0	0	0	0	0	0	NA	0	0	0	0	0	0	NA	2	secondyear	1st.2nd	21	0.0265657025734463
609	R_3PUomz2irFrHpZ1	8	22	Women	NotSTEM	WomenNotSTEM	White	Bisexual	1.11111111111111	1.42857142857143	3	0	0	0	0	0	0	NA	0	0	0	0	0	0	NA	4	fourthyear+	3rd.plus	22	1.02656570257345
610	R_1MS2akDSvKefbZD	8	22	Women	STEM	WomenSTEM	White	Bisexual	3.33333333333333	3.42857142857143	4	0	0	0	0	0	0	NA	0	0	0	0	0	0	NA	3	thirdyear	3rd.plus	22	1.02656570257345
611	R_3rDKdUs5OCgcLg5	8	21	Women	NotSTEM	WomenNotSTEM	White	Heterosexual	2.33333333333333	2.28571428571429	2	0	0	0	0	0	0	NA	0	0	0	0	0	0	NA	4	fourthyear+	3rd.plus	21	0.0265657025734463
612	R_2duuau6GFAS4KSx	8	18	Women	STEM	WomenSTEM	White	Bisexual	2.22222222222222	2	3	0	0	0	0	0	0	NA	0	0	0	0	0	0	NA	1	firstyear	1st.2nd	18	-2.97343429742655
613	R_3QF7HU3xqHp7dQJ	8	19	Women	NotSTEM	WomenNotSTEM	White	Pan	2.55555555555556	2.14285714285714	3	0	0	0	0	0	0	NA	0	0	0	0	0	0	NA	2	secondyear	1st.2nd	19	-1.97343429742655
614	R_1laTrGfCwl0oeRd	8	20	Women	STEM	WomenSTEM	White	Bisexual	2.22222222222222	2.71428571428571	5	0	0	0	0	0	0	NA	0	0	0	0	0	0	NA	2	secondyear	1st.2nd	20	-0.973434297426554
615	R_s5Q4PL6UyA5JWrD	8	19	Women	STEM	WomenSTEM	Hispanic	Heterosexual	1.88888888888889	2.57142857142857	4	0	0	0	0	0	0	NA	0	0	0	0	0	0	NA	1	firstyear	1st.2nd	19	-1.97343429742655
616	R_2EbioxoEBs6ArSe	8	18	Women	STEM	WomenSTEM	Middle Eastern	Lesbian	1.88888888888889	1.71428571428571	4	0	0	0	0	0	0	NA	0	0	0	0	0	0	NA	1	firstyear	1st.2nd	18	-2.97343429742655
617	R_SPodTg0MiE6WsNz	8	19	Men	NotSTEM	NA	Asian	Gay	2.11111111111111	1.57142857142857	2	0	0	0	0	0	0	NA	0	0	0	0	0	0	NA	2	secondyear	1st.2nd	19	-1.97343429742655
618	R_1q4gjOZShbMhWnD	8	21	Women	NA	NA	NA	Bisexual	NA	NA	3	0	0	0	0	0	0	NA	0	0	0	0	0	0	NA	NA	NA	NA	21	0.0265657025734463
619	R_2rj6TaVzdiPKgsN	8	19	Women	NotSTEM	WomenNotSTEM	White	Lesbian	1.55555555555556	2.28571428571429	2	0	0	0	0	0	0	NA	0	0	0	0	0	0	NA	1	firstyear	1st.2nd	19	-1.97343429742655
620	R_3IQQI5MW3jBxyTV	8	21	Men	NotSTEM	NA	White	Gay	1.88888888888889	3	3	0	0	0	0	0	0	NA	0	0	0	0	0	0	NA	3	thirdyear	3rd.plus	21	0.0265657025734463
621	R_3PFZ7mJNGb79EkN	8	22	Women	NotSTEM	WomenNotSTEM	Hispanic	Heterosexual	2.44444444444444	2.42857142857143	4	0	0	0	0	0	0	NA	0	0	0	0	0	0	NA	4	fourthyear+	3rd.plus	22	1.02656570257345
622	R_2wB5pOZXZbaFrtX	8	20	Women	STEM	WomenSTEM	White	Lesbian	3.22222222222222	3.57142857142857	4	0	0	0	0	0	0	NA	0	0	0	0	0	0	NA	2	secondyear	1st.2nd	20	-0.973434297426554
623	R_3QDBjUc8OiqR5BD	8	18	Women	NotSTEM	WomenNotSTEM	NA	Queer	1.77777777777778	3.57142857142857	5	0	0	0	0	0	0	NA	0	0	0	0	0	0	NA	1	firstyear	1st.2nd	18	-2.97343429742655
624	R_3hAdJdW7ixOaqo9	8	18	Men	STEM	NA	White	Heterosexual	1	1	4	0	0	0	0	0	0	NA	0	0	0	0	0	0	NA	1	firstyear	1st.2nd	18	-2.97343429742655
625	R_1IFZ4OrvE4b90Ke	8	21	Women	NotSTEM	WomenNotSTEM	NA	Queer	1.11111111111111	1.28571428571429	1	0	0	0	0	0	0	NA	0	0	0	0	0	0	NA	4	fourthyear+	3rd.plus	21	0.0265657025734463
626	R_1QlvP0ENT4sAj6w	8	18	Women	NotSTEM	WomenNotSTEM	NA	Lesbian	1.44444444444444	1.71428571428571	3	0	0	0	0	0	0	NA	0	0	0	0	0	0	NA	3	thirdyear	3rd.plus	18	-2.97343429742655
627	R_W0yMHrL64A81lG9	8	19	Women	NotSTEM	WomenNotSTEM	White	Lesbian	NA	NA	3	0	0	0	0	0	0	NA	0	0	0	0	0	0	NA	1	firstyear	1st.2nd	19	-1.97343429742655
628	R_3nkOrpSC330NLHo	8	20	Women	NotSTEM	WomenNotSTEM	White	Heterosexual	2	1.57142857142857	3	0	0	0	0	0	0	NA	0	0	0	0	0	0	NA	2	secondyear	1st.2nd	20	-0.973434297426554
629	R_2qgSEAc1i34zsPO	8	21	Women	NotSTEM	WomenNotSTEM	White	Bisexual	2.88888888888889	3.14285714285714	4	0	0	0	0	0	0	NA	0	0	0	0	0	0	NA	3	thirdyear	3rd.plus	21	0.0265657025734463
630	R_2CrmgFiLXXwKVKP	8	20	Men	STEM	NA	Asian	Heterosexual	3.77777777777778	4	5	0	0	0	0	0	0	NA	0	0	0	0	0	0	NA	2	secondyear	1st.2nd	20	-0.973434297426554
631	R_3KDzUsf9S16LFC3	8	19	Women	NotSTEM	WomenNotSTEM	White	Heterosexual	2.22222222222222	2.28571428571429	5	0	0	0	0	0	0	NA	0	0	0	0	0	0	NA	2	secondyear	1st.2nd	19	-1.97343429742655
632	R_sZOC6HQdXT8wLbX	8	22	Men	STEM	NA	Asian	Heterosexual	2.33333333333333	2	4	0	0	0	0	0	0	NA	0	0	0	0	0	0	NA	2	secondyear	1st.2nd	22	1.02656570257345
633	R_1kObEPsdjO5kGzj	8	19	Men	STEM	NA	White	Asexual	3.11111111111111	3	5	0	0	0	0	0	0	NA	0	0	0	0	0	0	NA	1	firstyear	1st.2nd	19	-1.97343429742655
634	R_wTeJlbeP67eXowV	8	23	Men	STEM	NA	Asian	Bisexual	2.88888888888889	2.71428571428571	3	0	0	0	0	0	0	NA	0	0	0	0	0	0	NA	4	fourthyear+	3rd.plus	23	2.02656570257345
635	R_3FRsrorl6qci4Ak	8	21	Women	STEM	WomenSTEM	NA	Bisexual	2.44444444444444	2	5	0	0	0	0	0	0	NA	0	0	0	0	0	0	NA	2	secondyear	1st.2nd	21	0.0265657025734463
636	R_1JE38RYdIy8h6YS	8	23	Men	STEM	NA	Asian	Heterosexual	3.11111111111111	2.14285714285714	4	0	0	0	0	0	0	NA	0	0	0	0	0	0	NA	3	thirdyear	3rd.plus	23	2.02656570257345
637	R_2aG4d6JRJ2W8AAE	8	18	Women	NotSTEM	WomenNotSTEM	NA	Gay	2.77777777777778	3.14285714285714	3	0	0	0	0	0	0	NA	0	0	0	0	0	0	NA	2	secondyear	1st.2nd	18	-2.97343429742655
638	R_28HDiwQdHVN6hJm	8	22	Women	STEM	WomenSTEM	White	Bisexual	2.88888888888889	2.57142857142857	2	0	0	0	0	0	0	NA	0	0	0	0	0	0	NA	3	thirdyear	3rd.plus	22	1.02656570257345
639	R_3kbrWi49lYL8G7U	8	22	Women	STEM	WomenSTEM	White	Lesbian	1.88888888888889	2.57142857142857	5	0	0	0	0	0	0	NA	0	0	0	0	0	0	NA	4	fourthyear+	3rd.plus	22	1.02656570257345
640	R_1FmqlzeZwupytzi	8	19	Women	STEM	WomenSTEM	White	Lesbian	NA	NA	2	0	0	0	0	0	0	NA	0	0	0	0	0	0	NA	1	firstyear	1st.2nd	19	-1.97343429742655
641	R_301RaEYOlgpkXzl	8	19	Women	NotSTEM	WomenNotSTEM	NA	NA	1.44444444444444	1.28571428571429	1	0	0	0	0	0	0	NA	0	0	0	0	0	0	NA	1	firstyear	1st.2nd	19	-1.97343429742655
642	R_2a9Vgrcvp5nVxsn	8	19	Women	NotSTEM	WomenNotSTEM	White	NA	2.11111111111111	3.71428571428571	5	0	0	0	0	0	0	NA	0	0	0	0	0	0	NA	2	secondyear	1st.2nd	19	-1.97343429742655
643	R_1jNcjpQZ2CvdoMk	8	19	Women	NotSTEM	WomenNotSTEM	White	Bisexual	2.55555555555556	2.57142857142857	4	0	0	0	0	0	0	NA	0	0	0	0	0	0	NA	1	firstyear	1st.2nd	19	-1.97343429742655
644	R_6neLzHnn0ZKepUZ	8	19	Women	STEM	WomenSTEM	Asian	Queer	3	2.71428571428571	3	0	0	0	0	0	0	NA	0	0	0	0	0	0	NA	2	secondyear	1st.2nd	19	-1.97343429742655
645	R_1jVQp1qTatTzDCz	8	21	Men	NotSTEM	NA	NA	Heterosexual	1.66666666666667	2.85714285714286	4	0	0	0	0	0	0	NA	0	0	0	0	0	0	NA	4	fourthyear+	3rd.plus	21	0.0265657025734463
646	R_1gLLSLh3tpOKHUn	8	19	Men	STEM	NA	White	Bisexual	2.55555555555556	3	3	0	0	0	0	0	0	NA	0	0	0	0	0	0	NA	1	firstyear	1st.2nd	19	-1.97343429742655
647	R_2afbEOohWyn7tss	8	21	Women	NotSTEM	WomenNotSTEM	NA	Lesbian	1.55555555555556	1.28571428571429	4	0	0	0	0	0	0	NA	0	0	0	0	0	0	NA	4	fourthyear+	3rd.plus	21	0.0265657025734463
648	R_33ar5edxRJILiDK	8	20	Women	STEM	WomenSTEM	White	Bisexual	2.55555555555556	2.57142857142857	4	0	0	0	0	0	0	NA	0	0	0	0	0	0	NA	2	secondyear	1st.2nd	20	-0.973434297426554
649	R_Y4djxczBbWAYjZf	8	18	Women	NotSTEM	WomenNotSTEM	NA	Pan	3	3.85714285714286	5	0	0	0	0	0	0	NA	0	0	0	0	0	0	NA	1	firstyear	1st.2nd	18	-2.97343429742655
650	R_qVK4szet9W4z6Eh	8	22	Women	STEM	WomenSTEM	White	Queer	1.44444444444444	1.28571428571429	2	0	0	0	0	0	0	NA	0	0	0	0	0	0	NA	3	thirdyear	3rd.plus	22	1.02656570257345
651	R_BRmXDLwZYCVjF8R	8	24	Men	STEM	NA	White	Gay	1.44444444444444	2	5	0	0	0	0	0	0	NA	0	0	0	0	0	0	NA	4	fourthyear+	3rd.plus	24	3.02656570257345
652	R_A0URjMGPN6H9Ged	8	21	Women	NotSTEM	WomenNotSTEM	Hispanic	NA	3.22222222222222	2.71428571428571	5	0	0	0	0	0	0	NA	0	0	0	0	0	0	NA	4	fourthyear+	3rd.plus	21	0.0265657025734463
653	R_3mWlj7sRzCviTIt	8	22	Women	NotSTEM	WomenNotSTEM	White	Bisexual	1.88888888888889	3.14285714285714	4	0	0	0	0	0	0	NA	0	0	0	0	0	0	NA	3	thirdyear	3rd.plus	22	1.02656570257345
654	R_d7kV5Kb3i7FGTSN	8	19	Women	NotSTEM	WomenNotSTEM	White	Questioning	1.44444444444444	1.57142857142857	3	0	0	0	0	0	0	NA	0	0	0	0	0	0	NA	1	firstyear	1st.2nd	19	-1.97343429742655
655	R_2ZOflR4OuYyTtfJ	8	22	Women	NotSTEM	WomenNotSTEM	White	Pan	2.22222222222222	3	4	0	0	0	0	0	0	NA	0	0	0	0	0	0	NA	4	fourthyear+	3rd.plus	22	1.02656570257345
656	R_2qjDNHEcYGuQc03	8	19	Men	NotSTEM	NA	White	Heterosexual	1.88888888888889	1.57142857142857	3	0	0	0	0	0	0	NA	0	0	0	0	0	0	NA	1	firstyear	1st.2nd	19	-1.97343429742655
657	R_3kbxMTzgxTaaGJT	8	20	Women	NotSTEM	WomenNotSTEM	White	Queer	2.55555555555556	2	3	0	0	0	0	0	0	NA	0	0	0	0	0	0	NA	3	thirdyear	3rd.plus	20	-0.973434297426554
658	R_0c7JOdbNHsJt4Ix	8	21	Women	STEM	WomenSTEM	White	Bisexual	2.33333333333333	3	2	0	0	0	0	0	0	NA	0	0	0	0	0	0	NA	3	thirdyear	3rd.plus	21	0.0265657025734463
659	R_qzt8hYEF3SkaOyd	8	19	Women	STEM	WomenSTEM	White	Bisexual	2.11111111111111	2.71428571428571	5	0	0	0	0	0	0	NA	0	0	0	0	0	0	NA	2	secondyear	1st.2nd	19	-1.97343429742655
660	R_33qdOtHzXqngWY9	8	18	Men	STEM	NA	White	Gay	1.11111111111111	1.14285714285714	3	0	0	0	0	0	0	NA	0	0	0	0	0	0	NA	1	firstyear	1st.2nd	18	-2.97343429742655
661	R_Wvwa486MUW8Ly0N	8	19	Women	NotSTEM	WomenNotSTEM	NA	Queer	2.77777777777778	2.57142857142857	4	0	0	0	0	0	0	NA	0	0	0	0	0	0	NA	2	secondyear	1st.2nd	19	-1.97343429742655
662	R_VOVllyeayUzhxEB	8	19	Women	NotSTEM	WomenNotSTEM	NA	NA	1	1	2	0	0	0	0	0	0	NA	0	0	0	0	0	0	NA	1	firstyear	1st.2nd	19	-1.97343429742655
663	R_4Sfc3FhzFGfwtnb	8	19	Women	NotSTEM	WomenNotSTEM	White	Bisexual	2.22222222222222	2.28571428571429	3	0	0	0	0	0	0	NA	0	0	0	0	0	0	NA	2	secondyear	1st.2nd	19	-1.97343429742655
664	R_27d3i4sUz4bPRPt	8	20	Women	STEM	WomenSTEM	NA	Lesbian	2.22222222222222	2.42857142857143	2	0	0	0	0	0	0	NA	0	0	0	0	0	0	NA	2	secondyear	1st.2nd	20	-0.973434297426554
665	R_0oMhhYYFmm6yFhL	8	18	Men	STEM	NA	White	Bisexual	3.66666666666667	2.85714285714286	4	0	0	0	0	0	0	NA	0	0	0	0	0	0	NA	1	firstyear	1st.2nd	18	-2.97343429742655
666	R_BPvN4nn6WHiFU2J	8	20	Women	NotSTEM	WomenNotSTEM	White	Bisexual	3.66666666666667	3.71428571428571	3	0	0	0	0	0	0	NA	0	0	0	0	0	0	NA	2	secondyear	1st.2nd	20	-0.973434297426554
667	R_21FLREPIDxadTJW	8	19	Women	STEM	WomenSTEM	White	Bisexual	2.22222222222222	1.71428571428571	3	0	0	0	0	0	0	NA	0	0	0	0	0	0	NA	1	firstyear	1st.2nd	19	-1.97343429742655
668	R_3UBf4xg2du4Tp0l	8	19	Women	STEM	WomenSTEM	NA	Queer	3	2.85714285714286	1	0	0	0	0	0	0	NA	0	0	0	0	0	0	NA	1	firstyear	1st.2nd	19	-1.97343429742655
669	R_1r86P9A3fXBQXr8	8	21	Men	STEM	NA	White	Gay	1.88888888888889	2.28571428571429	3	0	0	0	0	0	0	NA	0	0	0	0	0	0	NA	4	fourthyear+	3rd.plus	21	0.0265657025734463
670	R_vZDKaBBZW0OT48p	8	20	Men	STEM	NA	White	Heterosexual	2	1.71428571428571	3	0	0	0	0	0	0	NA	0	0	0	0	0	0	NA	3	thirdyear	3rd.plus	20	-0.973434297426554
671	R_3KrOJF4kbKbyCdE	8	21	Men	NotSTEM	NA	NA	Heterosexual	1.66666666666667	2	5	0	0	0	0	0	0	NA	0	0	0	0	0	0	NA	3	thirdyear	3rd.plus	21	0.0265657025734463
672	R_2vkn46NntPgkjVQ	8	18	Women	NotSTEM	WomenNotSTEM	White	Pan	2.66666666666667	2.71428571428571	2	0	0	0	0	0	0	NA	0	0	0	0	0	0	NA	1	firstyear	1st.2nd	18	-2.97343429742655
673	R_2gH0in7FMdm3rRn	8	18	Women	STEM	WomenSTEM	White	Pan	2.44444444444444	2.42857142857143	3	0	0	0	0	0	0	NA	0	0	0	0	0	0	NA	1	firstyear	1st.2nd	18	-2.97343429742655
674	R_25Y2Jj0Rdkvm0BJ	8	19	Women	NotSTEM	WomenNotSTEM	NA	Asexual	2.33333333333333	3.42857142857143	3	0	0	0	0	0	0	NA	0	0	0	0	0	0	NA	1	firstyear	1st.2nd	19	-1.97343429742655
675	R_1oFrpmBhpFhivK8	8	19	Women	NotSTEM	WomenNotSTEM	White	Bisexual	NA	NA	4	0	0	0	0	0	0	NA	0	0	0	0	0	0	NA	1	firstyear	1st.2nd	19	-1.97343429742655
676	R_3Mb7ljp7iPikLur	8	20	Women	NotSTEM	WomenNotSTEM	White	Heterosexual	1.88888888888889	2	3	0	0	0	0	0	0	NA	0	0	0	0	0	0	NA	2	secondyear	1st.2nd	20	-0.973434297426554
677	R_2YbaerALyqNspSK	8	20	Women	NotSTEM	WomenNotSTEM	White	Bisexual	2.22222222222222	2	2	0	0	0	0	0	0	NA	0	0	0	0	0	0	NA	2	secondyear	1st.2nd	20	-0.973434297426554
678	R_1EbVq7kM4At9tj4	8	21	Women	NotSTEM	WomenNotSTEM	White	Heterosexual	1.44444444444444	1.28571428571429	3	0	0	0	0	0	0	NA	0	0	0	0	0	0	NA	2	secondyear	1st.2nd	21	0.0265657025734463
679	R_p6JdHgPh6Msz1o5	8	21	Women	NotSTEM	WomenNotSTEM	NA	Queer	3.44444444444444	4	5	0	0	0	0	0	0	NA	0	0	0	0	0	0	NA	3	thirdyear	3rd.plus	21	0.0265657025734463
680	R_1F4ho9r3fwyxQuK	8	19	Men	NotSTEM	NA	White	Questioning	2.55555555555556	2.57142857142857	4	0	0	0	0	0	0	NA	0	0	0	0	0	0	NA	1	firstyear	1st.2nd	19	-1.97343429742655
681	R_DjHbgBftSiCT3cB	8	24	Women	STEM	WomenSTEM	White	Bisexual	1.88888888888889	3	4	0	0	0	0	0	0	NA	0	0	0	0	0	0	NA	4	fourthyear+	3rd.plus	24	3.02656570257345
682	R_3oRdGGBD7nFWLtY	8	19	Women	NotSTEM	WomenNotSTEM	White	Heterosexual	3	3.42857142857143	2	0	0	0	0	0	0	NA	0	0	0	0	0	0	NA	1	firstyear	1st.2nd	19	-1.97343429742655
683	R_V2RhQ5rLq7fPCCZ	8	20	Men	NotSTEM	NA	White	Bisexual	2.22222222222222	3.28571428571429	5	0	0	0	0	0	0	NA	0	0	0	0	0	0	NA	2	secondyear	1st.2nd	20	-0.973434297426554
684	R_2QYEpx1X9FtgLLW	8	20	Men	NotSTEM	NA	White	Heterosexual	1.25	1.85714285714286	2	0	0	0	0	0	0	NA	0	0	0	0	0	0	NA	2	secondyear	1st.2nd	20	-0.973434297426554
685	R_Tnrb3yMkNsRLISB	8	21	Men	STEM	NA	Black	Heterosexual	NA	NA	4	0	0	0	0	0	0	NA	0	0	0	0	0	0	NA	2	secondyear	1st.2nd	21	0.0265657025734463
686	R_2EE2F4Sm6ep68wL	8	18	Women	STEM	WomenSTEM	White	Bisexual	3	3.71428571428571	5	0	0	0	0	0	0	NA	0	0	0	0	0	0	NA	1	firstyear	1st.2nd	18	-2.97343429742655
687	R_3MGW9lEUaLLE8wN	8	21	Women	NotSTEM	WomenNotSTEM	NA	Heterosexual	1.77777777777778	2.28571428571429	4	0	0	0	0	0	0	NA	0	0	0	0	0	0	NA	2	secondyear	1st.2nd	21	0.0265657025734463
688	R_2aF79UGOvFcCFGm	8	21	Women	STEM	WomenSTEM	White	Pan	1.88888888888889	1.42857142857143	5	0	0	0	0	0	0	NA	0	0	0	0	0	0	NA	3	thirdyear	3rd.plus	21	0.0265657025734463
689	R_2t9hE6RdStcISMV	8	19	Women	NotSTEM	WomenNotSTEM	White	Bisexual	3.11111111111111	2.71428571428571	2	0	0	0	0	0	0	NA	0	0	0	0	0	0	NA	1	firstyear	1st.2nd	19	-1.97343429742655
690	R_3es0XmEcZAWliFE	8	19	Women	NotSTEM	WomenNotSTEM	White	Queer	2.77777777777778	2.57142857142857	4	0	0	0	0	0	0	NA	0	0	0	0	0	0	NA	1	firstyear	1st.2nd	19	-1.97343429742655
691	R_SNtazS4epsb7QTD	8	19	Women	NotSTEM	WomenNotSTEM	White	Lesbian	1.44444444444444	1.85714285714286	5	0	0	0	0	0	0	NA	0	0	0	0	0	0	NA	1	firstyear	1st.2nd	19	-1.97343429742655
692	R_si04ltAcC2JNjjj	8	20	Women	STEM	WomenSTEM	White	Bisexual	2.44444444444444	3.57142857142857	3	0	0	0	0	0	0	NA	0	0	0	0	0	0	NA	2	secondyear	1st.2nd	20	-0.973434297426554
693	R_2P6Vk8XF1eyyrfK	8	19	Women	NotSTEM	WomenNotSTEM	White	Lesbian	3.44444444444444	3.71428571428571	3	0	0	0	0	0	0	NA	0	0	0	0	0	0	NA	1	firstyear	1st.2nd	19	-1.97343429742655
694	R_1g8CNcwsEoXUrGa	8	19	Women	NotSTEM	WomenNotSTEM	White	NA	1.44444444444444	1.28571428571429	3	0	0	0	0	0	0	NA	0	0	0	0	0	0	NA	1	firstyear	1st.2nd	19	-1.97343429742655
695	R_1hFranPoLsVEFpD	8	21	Women	STEM	WomenSTEM	White	Bisexual	1.33333333333333	2.42857142857143	4	0	0	0	0	0	0	NA	0	0	0	0	0	0	NA	3	thirdyear	3rd.plus	21	0.0265657025734463
696	R_30hGZLUwV3DrZYi	8	18	Women	NA	NA	White	Queer	NA	NA	2	0	0	0	0	0	0	NA	0	0	0	0	0	0	NA	1	firstyear	1st.2nd	18	-2.97343429742655
697	R_2zGc9aBbalXshi0	8	19	Women	NotSTEM	WomenNotSTEM	White	Bisexual	1.55555555555556	1.42857142857143	2	0	0	0	0	0	0	NA	0	0	0	0	0	0	NA	1	firstyear	1st.2nd	19	-1.97343429742655
698	R_1r01g2WpGAQqp5t	8	18	Women	NotSTEM	WomenNotSTEM	Asian	Bisexual	2.88888888888889	2.42857142857143	3	0	0	0	0	0	0	NA	0	0	0	0	0	0	NA	1	firstyear	1st.2nd	18	-2.97343429742655
699	R_1oHkpVcEQ3ET2PH	8	19	Women	NotSTEM	WomenNotSTEM	White	Bisexual	2.44444444444444	2	4	0	0	0	0	0	0	NA	0	0	0	0	0	0	NA	1	firstyear	1st.2nd	19	-1.97343429742655
700	R_3Jrti2Gy61oC6Au	8	21	Women	STEM	WomenSTEM	NA	Heterosexual	2	4	4	0	0	0	0	0	0	NA	0	0	0	0	0	0	NA	3	thirdyear	3rd.plus	21	0.0265657025734463
701	R_3jZgMmvtAOi9El6	9	18	Men	NotSTEM	NA	White	Heterosexual	NA	NA	1	0	0	0	0	0	0	NA	0	0	0	0	0	0	NA	1	firstyear	1st.2nd	18	-2.97343429742655
702	R_2aQNW5hMNiONm4K	9	18	Women	NotSTEM	WomenNotSTEM	White	Heterosexual	1.55555555555556	2.71428571428571	4	0	0	0	0	0	0	NA	0	0	0	0	0	0	NA	1	firstyear	1st.2nd	18	-2.97343429742655
703	R_ektcwWfmiPo1d73	9	18	Men	NotSTEM	NA	Asian	Heterosexual	1.22222222222222	2	3	0	0	0	0	0	0	NA	0	0	0	0	0	0	NA	1	firstyear	1st.2nd	18	-2.97343429742655
704	R_3CH3Cn9smRj4EiO	9	20	Women	STEM	WomenSTEM	White	Queer	1.88888888888889	2.28571428571429	4	0	0	0	0	0	0	NA	0	0	0	0	0	0	NA	3	thirdyear	3rd.plus	20	-0.973434297426554
705	R_3j0v9stoJUTIuCH	9	21	Men	NotSTEM	NA	White	Heterosexual	1.55555555555556	1.28571428571429	3	0	0	0	0	0	0	NA	0	0	0	0	0	0	NA	4	fourthyear+	3rd.plus	21	0.0265657025734463
706	R_WfcRf5eWV2Qfgad	9	21	Women	NotSTEM	WomenNotSTEM	White	Heterosexual	1.33333333333333	1.85714285714286	2	0	0	0	0	0	0	NA	0	0	0	0	0	0	NA	4	fourthyear+	3rd.plus	21	0.0265657025734463
707	R_3hgNykTCNkx1580	9	19	Women	NotSTEM	WomenNotSTEM	NA	Heterosexual	1.66666666666667	1.71428571428571	4	0	0	0	0	0	0	NA	0	0	0	0	0	0	NA	2	secondyear	1st.2nd	19	-1.97343429742655
708	R_2EzUCHJYbU3KTOP	9	20	Women	NotSTEM	WomenNotSTEM	White	Heterosexual	1.11111111111111	1.57142857142857	2	0	0	0	0	0	0	NA	0	0	0	0	0	0	NA	3	thirdyear	3rd.plus	20	-0.973434297426554
709	R_3pnULjMasOjD7uM	9	18	Men	NotSTEM	NA	White	Heterosexual	1.11111111111111	1.28571428571429	2	0	0	0	0	0	0	NA	0	0	0	0	0	0	NA	1	firstyear	1st.2nd	18	-2.97343429742655
710	R_2aF60S2jh9wh1fD	9	19	Women	NotSTEM	WomenNotSTEM	NA	Heterosexual	1.33333333333333	1.71428571428571	2	0	0	0	0	0	0	NA	0	0	0	0	0	0	NA	2	secondyear	1st.2nd	19	-1.97343429742655
711	R_30nPkREHaeaKe0b	9	19	Women	NotSTEM	WomenNotSTEM	White	Heterosexual	1.22222222222222	1.42857142857143	2	0	0	0	0	0	0	NA	0	0	0	0	0	0	NA	2	secondyear	1st.2nd	19	-1.97343429742655
712	R_22DsiY7rFH4LbRC	9	21	Men	NotSTEM	NA	NA	Heterosexual	1.125	1.28571428571429	4	0	0	0	0	0	0	NA	0	0	0	0	0	0	NA	4	fourthyear+	3rd.plus	21	0.0265657025734463
713	R_1K3GNGrMrqCAbl0	9	19	Women	NotSTEM	WomenNotSTEM	White	Heterosexual	1.22222222222222	1.14285714285714	1	0	0	0	0	0	0	NA	0	0	0	0	0	0	NA	2	secondyear	1st.2nd	19	-1.97343429742655
714	R_1lieSZUfHRyH47m	9	23	Men	NotSTEM	NA	White	Heterosexual	1.22222222222222	1.14285714285714	1	0	0	0	0	0	0	NA	0	0	0	0	0	0	NA	4	fourthyear+	3rd.plus	23	2.02656570257345
715	R_R4TbONCo35ku8kp	9	19	Women	NotSTEM	WomenNotSTEM	Hispanic	Heterosexual	1.44444444444444	2.28571428571429	3	0	0	0	0	0	0	NA	0	0	0	0	0	0	NA	2	secondyear	1st.2nd	19	-1.97343429742655
716	R_1oqikF6CUaLurG0	9	21	Women	NotSTEM	WomenNotSTEM	White	Bisexual	2	3.14285714285714	3	0	0	0	0	0	0	NA	0	0	0	0	0	0	NA	4	fourthyear+	3rd.plus	21	0.0265657025734463
717	R_2wHzL79Ip9JH8y1	9	22	Women	NotSTEM	WomenNotSTEM	White	Heterosexual	3	3.42857142857143	5	0	0	0	0	0	0	NA	0	0	0	0	0	0	NA	4	fourthyear+	3rd.plus	22	1.02656570257345
718	R_xFLImBMwn5aNLzj	9	20	Men	NotSTEM	NA	White	Heterosexual	1.11111111111111	1.57142857142857	4	0	0	0	0	0	0	NA	0	0	0	0	0	0	NA	3	thirdyear	3rd.plus	20	-0.973434297426554
719	R_22X5YSz1OhmohLK	9	21	Men	NotSTEM	NA	White	Heterosexual	1	1	1	0	0	0	0	0	0	NA	0	0	0	0	0	0	NA	4	fourthyear+	3rd.plus	21	0.0265657025734463
720	R_1BXe34XYCh0hbLA	9	20	Women	NotSTEM	WomenNotSTEM	White	Lesbian	1.44444444444444	1.42857142857143	2	0	0	0	0	0	0	NA	0	0	0	0	0	0	NA	3	thirdyear	3rd.plus	20	-0.973434297426554
721	R_3HzzYRnC1sxUFBC	9	20	Men	NotSTEM	NA	NA	Heterosexual	2.11111111111111	1.85714285714286	5	0	0	0	0	0	0	NA	0	0	0	0	0	0	NA	3	thirdyear	3rd.plus	20	-0.973434297426554
722	R_XifFJRPS9zoplzr	9	21	Women	NotSTEM	WomenNotSTEM	Asian	Heterosexual	1.66666666666667	1.57142857142857	1	0	0	0	0	0	0	NA	0	0	0	0	0	0	NA	4	fourthyear+	3rd.plus	21	0.0265657025734463
723	R_2sZOGBmMfg4H9MC	9	21	Men	NotSTEM	NA	NA	Heterosexual	2	1.28571428571429	1	0	0	0	0	0	0	NA	0	0	0	0	0	0	NA	4	fourthyear+	3rd.plus	21	0.0265657025734463
724	R_p5TY6hTTwhCkZuF	9	20	Women	NotSTEM	WomenNotSTEM	NA	Heterosexual	1.22222222222222	1.42857142857143	1	0	0	0	0	0	0	NA	0	0	0	0	0	0	NA	3	thirdyear	3rd.plus	20	-0.973434297426554
725	R_10urzQVwN49PaSX	9	18	Men	NotSTEM	NA	White	Heterosexual	1	1	3	0	0	0	0	0	0	NA	0	0	0	0	0	0	NA	1	firstyear	1st.2nd	18	-2.97343429742655
726	R_1CHoaQh68TOLjbL	9	21	Women	NotSTEM	WomenNotSTEM	White	Heterosexual	1.11111111111111	1.14285714285714	2	0	0	0	0	0	0	NA	0	0	0	0	0	0	NA	4	fourthyear+	3rd.plus	21	0.0265657025734463
727	R_1oCooMvFELKJxFF	9	20	Women	NA	NA	Asian	Heterosexual	2.66666666666667	3.42857142857143	2	0	0	0	0	0	0	NA	0	0	0	0	0	0	NA	3	thirdyear	3rd.plus	20	-0.973434297426554
728	R_3piikW5gAjHwnH0	9	21	Women	NotSTEM	WomenNotSTEM	White	Heterosexual	2	2.57142857142857	3	0	0	0	0	0	0	NA	0	0	0	0	0	0	NA	4	fourthyear+	3rd.plus	21	0.0265657025734463
729	R_2zeUZPkcWMnvABg	9	22	Women	NotSTEM	WomenNotSTEM	Middle Eastern	Bisexual	NA	NA	4	0	0	0	0	0	0	NA	0	0	0	0	0	0	NA	2	secondyear	1st.2nd	22	1.02656570257345
730	R_26lOJElm4XBcQzI	9	19	Men	NotSTEM	NA	White	Heterosexual	1	1	3	0	0	0	0	0	0	NA	0	0	0	0	0	0	NA	1	firstyear	1st.2nd	19	-1.97343429742655
731	R_1MQ9z5DySBa0SvQ	9	21	Men	NotSTEM	NA	White	Heterosexual	1.77777777777778	1.14285714285714	2	0	0	0	0	0	0	NA	0	0	0	0	0	0	NA	3	thirdyear	3rd.plus	21	0.0265657025734463
732	R_1Qu3VaosRdj6xK0	9	21	Men	NotSTEM	NA	White	Heterosexual	2.66666666666667	1.85714285714286	4	0	0	0	0	0	0	NA	0	0	0	0	0	0	NA	4	fourthyear+	3rd.plus	21	0.0265657025734463
733	R_zYK6VeQ9qVHFqV3	9	21	Men	NotSTEM	NA	White	Heterosexual	1.55555555555556	2.14285714285714	5	0	0	0	0	0	0	NA	0	0	0	0	0	0	NA	4	fourthyear+	3rd.plus	21	0.0265657025734463
734	R_21B4slViZiTLjib	9	22	Men	NotSTEM	NA	White	Heterosexual	1.22222222222222	1.28571428571429	3	0	0	0	0	0	0	NA	0	0	0	0	0	0	NA	4	fourthyear+	3rd.plus	22	1.02656570257345
735	R_QbGmLRzQtEi9gFX	9	21	Women	STEM	WomenSTEM	White	Bisexual	2.22222222222222	2	2	0	0	0	0	0	0	NA	0	0	0	0	0	0	NA	4	fourthyear+	3rd.plus	21	0.0265657025734463
736	R_2PtWLoUG1WIPNC7	9	23	Women	NotSTEM	WomenNotSTEM	White	Heterosexual	1.33333333333333	1.71428571428571	2	0	0	0	0	0	0	NA	0	0	0	0	0	0	NA	4	fourthyear+	3rd.plus	23	2.02656570257345
737	R_3ETrCixXABnDmkF	9	20	Men	NotSTEM	NA	White	Heterosexual	1	1.28571428571429	3	0	0	0	0	0	0	NA	0	0	0	0	0	0	NA	3	thirdyear	3rd.plus	20	-0.973434297426554
738	R_3HB76kBy0vUZFDL	9	22	Women	NotSTEM	WomenNotSTEM	White	Heterosexual	1.11111111111111	1	2	0	0	0	0	0	0	NA	0	0	0	0	0	0	NA	4	fourthyear+	3rd.plus	22	1.02656570257345
739	R_1Ii0iUq1f19ckrC	9	21	Women	NotSTEM	WomenNotSTEM	Asian	Heterosexual	1.22222222222222	1	2	0	0	0	0	0	0	NA	0	0	0	0	0	0	NA	4	fourthyear+	3rd.plus	21	0.0265657025734463
740	R_27lfiZzzU1YD4wZ	9	19	Men	NotSTEM	NA	White	Gay	1.66666666666667	2.57142857142857	1	0	0	0	0	0	0	NA	0	0	0	0	0	0	NA	2	secondyear	1st.2nd	19	-1.97343429742655
741	R_3lY0p3U9f9BINkM	9	19	Women	NotSTEM	WomenNotSTEM	Hispanic	Heterosexual	1.88888888888889	1.28571428571429	3	0	0	0	0	0	0	NA	0	0	0	0	0	0	NA	1	firstyear	1st.2nd	19	-1.97343429742655
742	R_pcQtP4Ag7rhf8e5	9	20	Women	NotSTEM	WomenNotSTEM	Middle Eastern	NA	1.44444444444444	1.57142857142857	1	0	0	0	0	0	0	NA	0	0	0	0	0	0	NA	3	thirdyear	3rd.plus	20	-0.973434297426554
743	R_28V3ngq8TpxKksG	9	21	Men	NotSTEM	NA	White	Heterosexual	1.77777777777778	2.28571428571429	2	0	0	0	0	0	0	NA	0	0	0	0	0	0	NA	4	fourthyear+	3rd.plus	21	0.0265657025734463
744	R_BDkC7ZbQVZVLj69	9	19	Women	NotSTEM	WomenNotSTEM	White	Heterosexual	2.66666666666667	2.85714285714286	2	0	0	0	0	0	0	NA	0	0	0	0	0	0	NA	2	secondyear	1st.2nd	19	-1.97343429742655
745	R_55VSSiOGfV20Och	9	18	Women	STEM	WomenSTEM	Asian	Heterosexual	1.22222222222222	1.14285714285714	3	0	0	0	0	0	0	NA	0	0	0	0	0	0	NA	1	firstyear	1st.2nd	18	-2.97343429742655
746	R_2aV0xFtnqMWhAei	9	21	Women	NotSTEM	WomenNotSTEM	Hispanic	Heterosexual	3.33333333333333	2.71428571428571	2	0	0	0	0	0	0	NA	0	0	0	0	0	0	NA	4	fourthyear+	3rd.plus	21	0.0265657025734463
747	R_21udNU5xLvfBBye	9	20	Women	NotSTEM	WomenNotSTEM	White	Heterosexual	NA	NA	2	0	0	0	0	0	0	NA	0	0	0	0	0	0	NA	3	thirdyear	3rd.plus	20	-0.973434297426554
748	R_cJcePj2UZoCqWjL	9	18	Women	NotSTEM	WomenNotSTEM	Asian	Heterosexual	1.55555555555556	1.28571428571429	3	0	0	0	0	0	0	NA	0	0	0	0	0	0	NA	1	firstyear	1st.2nd	18	-2.97343429742655
749	R_2YnB38YIdqbUgF9	9	19	Women	NotSTEM	WomenNotSTEM	White	Heterosexual	1.55555555555556	2	2	0	0	0	0	0	0	NA	0	0	0	0	0	0	NA	2	secondyear	1st.2nd	19	-1.97343429742655
750	R_1GUHRdp0tysOWYY	9	20	Women	NotSTEM	WomenNotSTEM	Hispanic	Heterosexual	2.66666666666667	2.28571428571429	1	0	0	0	0	0	0	NA	0	0	0	0	0	0	NA	3	thirdyear	3rd.plus	20	-0.973434297426554
751	R_ugLCTIGSVtx21bP	9	20	Women	NotSTEM	WomenNotSTEM	White	Heterosexual	3	3.28571428571429	3	0	0	0	0	0	0	NA	0	0	0	0	0	0	NA	3	thirdyear	3rd.plus	20	-0.973434297426554
752	R_32OMoEWikHTYynU	9	19	Men	NotSTEM	NA	White	Heterosexual	2.55555555555556	2.57142857142857	1	0	0	0	0	0	0	NA	0	0	0	0	0	0	NA	2	secondyear	1st.2nd	19	-1.97343429742655
753	R_3iLvKo9VHa8ukks	9	21	Men	STEM	NA	White	Bisexual	1.88888888888889	2.71428571428571	5	0	0	0	0	0	0	NA	0	0	0	0	0	0	NA	4	fourthyear+	3rd.plus	21	0.0265657025734463
754	R_PO3yciel0jds21H	9	19	Women	NotSTEM	WomenNotSTEM	White	Heterosexual	1.55555555555556	1.28571428571429	2	0	0	0	0	0	0	NA	0	0	0	0	0	0	NA	2	secondyear	1st.2nd	19	-1.97343429742655
755	R_2aWfv5o66B18VdH	9	18	Women	NotSTEM	WomenNotSTEM	White	Heterosexual	3.11111111111111	3.71428571428571	4	0	0	0	0	0	0	NA	0	0	0	0	0	0	NA	1	firstyear	1st.2nd	18	-2.97343429742655
756	R_1DHXIehdzQ2AJQz	9	21	Men	NotSTEM	NA	White	Heterosexual	NA	NA	1	0	0	0	0	0	0	NA	0	0	0	0	0	0	NA	4	fourthyear+	3rd.plus	21	0.0265657025734463
757	R_2X7IdpNaa0zfktp	9	20	Men	STEM	NA	White	Heterosexual	2.11111111111111	1.85714285714286	2	0	0	0	0	0	0	NA	0	0	0	0	0	0	NA	2	secondyear	1st.2nd	20	-0.973434297426554
758	R_UtBPXvETfKkdxjb	9	19	Men	NotSTEM	NA	White	Bisexual	1.22222222222222	1	3	0	0	0	0	0	0	NA	0	0	0	0	0	0	NA	2	secondyear	1st.2nd	19	-1.97343429742655
759	R_2rlwCL9trsFULNm	9	19	Men	NotSTEM	NA	White	Heterosexual	2.22222222222222	3	2	0	0	0	0	0	0	NA	0	0	0	0	0	0	NA	1	firstyear	1st.2nd	19	-1.97343429742655
760	R_oXh3FaIjbEqTsc1	9	18	Men	STEM	NA	White	Heterosexual	1.44444444444444	1.71428571428571	3	0	0	0	0	0	0	NA	0	0	0	0	0	0	NA	1	firstyear	1st.2nd	18	-2.97343429742655
761	R_2SftSY0vBIZnmGW	9	20	Women	NotSTEM	WomenNotSTEM	NA	Heterosexual	2.44444444444444	1	5	0	0	0	0	0	0	NA	0	0	0	0	0	0	NA	3	thirdyear	3rd.plus	20	-0.973434297426554
762	R_2c6Iuw1GrBDnBbO	9	20	Men	NotSTEM	NA	Hispanic	Heterosexual	1.22222222222222	1	3	0	0	0	0	0	0	NA	0	0	0	0	0	0	NA	2	secondyear	1st.2nd	20	-0.973434297426554
763	R_30efDfSqY6YPXtv	9	18	Women	NotSTEM	WomenNotSTEM	Asian	Heterosexual	2	2.28571428571429	4	0	0	0	0	0	0	NA	0	0	0	0	0	0	NA	1	firstyear	1st.2nd	18	-2.97343429742655
764	R_3FOlcvRntymR1Iy	9	21	Women	NotSTEM	WomenNotSTEM	NA	NA	3.22222222222222	2.28571428571429	3	0	0	0	0	0	0	NA	0	0	0	0	0	0	NA	3	thirdyear	3rd.plus	21	0.0265657025734463
765	R_2CvpLx9AEsouT15	9	19	Women	NotSTEM	WomenNotSTEM	Asian	Heterosexual	1.66666666666667	2.14285714285714	3	0	0	0	0	0	0	NA	0	0	0	0	0	0	NA	2	secondyear	1st.2nd	19	-1.97343429742655
766	R_1l6Ki8Ppsz1Rvdy	9	21	Men	NotSTEM	NA	White	Heterosexual	1.33333333333333	1.85714285714286	3	0	0	0	0	0	0	NA	0	0	0	0	0	0	NA	4	fourthyear+	3rd.plus	21	0.0265657025734463
767	R_3ni6K0Udv3lcSL4	9	18	Men	NotSTEM	NA	White	Heterosexual	1.25	1	3	0	0	0	0	0	0	NA	0	0	0	0	0	0	NA	1	firstyear	1st.2nd	18	-2.97343429742655
768	R_114k8woTFYk0E5b	9	19	Men	NotSTEM	NA	Asian	Heterosexual	1	1	5	0	0	0	0	0	0	NA	0	0	0	0	0	0	NA	1	firstyear	1st.2nd	19	-1.97343429742655
769	R_10Yp5GIxrEVE4f6	9	18	Women	NotSTEM	WomenNotSTEM	White	Heterosexual	1.55555555555556	1.71428571428571	3	0	0	0	0	0	0	NA	0	0	0	0	0	0	NA	1	firstyear	1st.2nd	18	-2.97343429742655
770	R_yI3BtV1aIY9RaVz	9	18	Men	NotSTEM	NA	White	Heterosexual	NA	NA	2	0	0	0	0	0	0	NA	0	0	0	0	0	0	NA	1	firstyear	1st.2nd	18	-2.97343429742655
771	R_2c73HCM0yuxy2vi	9	18	Women	NotSTEM	WomenNotSTEM	Asian	Heterosexual	1.77777777777778	1.71428571428571	3	0	0	0	0	0	0	NA	0	0	0	0	0	0	NA	1	firstyear	1st.2nd	18	-2.97343429742655
772	R_24pjEplvTXbpKsp	9	18	Women	NotSTEM	WomenNotSTEM	White	Heterosexual	1.22222222222222	1.42857142857143	1	0	0	0	0	0	0	NA	0	0	0	0	0	0	NA	1	firstyear	1st.2nd	18	-2.97343429742655
773	R_1kIJL1w9AuALk0t	9	21	Women	NotSTEM	WomenNotSTEM	White	Heterosexual	2.22222222222222	3.14285714285714	2	0	0	0	0	0	0	NA	0	0	0	0	0	0	NA	4	fourthyear+	3rd.plus	21	0.0265657025734463
774	R_xfLk4pqQg1DS7El	9	21	Men	STEM	NA	White	Heterosexual	1.66666666666667	NA	5	0	0	0	0	0	0	NA	0	0	0	0	0	0	NA	3	thirdyear	3rd.plus	21	0.0265657025734463
775	R_2TmAH1BkYZlPd2J	9	21	Women	NotSTEM	WomenNotSTEM	White	Heterosexual	2.11111111111111	2.85714285714286	3	0	0	0	0	0	0	NA	0	0	0	0	0	0	NA	4	fourthyear+	3rd.plus	21	0.0265657025734463
776	R_1gAD0EDYddtwf1I	9	18	Men	NotSTEM	NA	Hispanic	Heterosexual	NA	NA	3	0	0	0	0	0	0	NA	0	0	0	0	0	0	NA	1	firstyear	1st.2nd	18	-2.97343429742655
777	R_eaPTGUaTNxdTWoh	9	21	Men	STEM	NA	White	Heterosexual	1.44444444444444	1.28571428571429	2	0	0	0	0	0	0	NA	0	0	0	0	0	0	NA	4	fourthyear+	3rd.plus	21	0.0265657025734463
778	R_3JFC2z3D34RBsLL	9	18	Women	NotSTEM	WomenNotSTEM	NA	Heterosexual	1.22222222222222	1.71428571428571	3	0	0	0	0	0	0	NA	0	0	0	0	0	0	NA	1	firstyear	1st.2nd	18	-2.97343429742655
779	R_00dLgQt9LyZdPON	9	21	Men	NotSTEM	NA	White	Heterosexual	1	1.14285714285714	3	0	0	0	0	0	0	NA	0	0	0	0	0	0	NA	3	thirdyear	3rd.plus	21	0.0265657025734463
780	R_2RU1gZvKt7F0q6p	9	18	Men	NotSTEM	NA	White	Bisexual	1	1.14285714285714	2	0	0	0	0	0	0	NA	0	0	0	0	0	0	NA	1	firstyear	1st.2nd	18	-2.97343429742655
781	R_vNqTgBdxP8RQeqd	9	21	Women	STEM	WomenSTEM	Asian	Heterosexual	1.22222222222222	2.42857142857143	1	0	0	0	0	0	0	NA	0	0	0	0	0	0	NA	4	fourthyear+	3rd.plus	21	0.0265657025734463
782	R_umqKBtkBLMjWEhz	9	18	Men	NotSTEM	NA	White	Heterosexual	1	1.28571428571429	2	0	0	0	0	0	0	NA	0	0	0	0	0	0	NA	1	firstyear	1st.2nd	18	-2.97343429742655
783	R_3RkEvb1AaWtNPBn	9	19	Men	NotSTEM	NA	White	Heterosexual	1.22222222222222	1.71428571428571	2	0	0	0	0	0	0	NA	0	0	0	0	0	0	NA	2	secondyear	1st.2nd	19	-1.97343429742655
784	R_31iTshFFhGIfN2e	9	21	Men	NotSTEM	NA	NA	Heterosexual	1.33333333333333	1.14285714285714	3	0	0	0	0	0	0	NA	0	0	0	0	0	0	NA	4	fourthyear+	3rd.plus	21	0.0265657025734463
785	R_3qdjkyDYu5D3TRQ	9	21	Women	NotSTEM	WomenNotSTEM	White	Heterosexual	1.11111111111111	1.14285714285714	2	0	0	0	0	0	0	NA	0	0	0	0	0	0	NA	4	fourthyear+	3rd.plus	21	0.0265657025734463
786	R_AMcpiKD4wScyQYV	9	20	Women	NotSTEM	WomenNotSTEM	NA	Heterosexual	2.11111111111111	2.14285714285714	4	0	0	0	0	0	0	NA	0	0	0	0	0	0	NA	3	thirdyear	3rd.plus	20	-0.973434297426554
787	R_3G2gnisS4RdMb1l	9	20	Men	NotSTEM	NA	White	Heterosexual	2.11111111111111	2.85714285714286	2	0	0	0	0	0	0	NA	0	0	0	0	0	0	NA	3	thirdyear	3rd.plus	20	-0.973434297426554
788	R_1E1oHfPBhonLKs8	9	19	Women	NotSTEM	WomenNotSTEM	White	Heterosexual	1.44444444444444	1.28571428571429	5	0	0	0	0	0	0	NA	0	0	0	0	0	0	NA	2	secondyear	1st.2nd	19	-1.97343429742655
789	R_2cAdOpKmIXddK37	9	21	Women	NotSTEM	WomenNotSTEM	Hispanic	Heterosexual	1.88888888888889	2.42857142857143	4	0	0	0	0	0	0	NA	0	0	0	0	0	0	NA	4	fourthyear+	3rd.plus	21	0.0265657025734463
790	R_21Hxc17s9yGxeF2	9	18	Women	NotSTEM	WomenNotSTEM	Hispanic	Heterosexual	1.22222222222222	1	3	0	0	0	0	0	0	NA	0	0	0	0	0	0	NA	2	secondyear	1st.2nd	18	-2.97343429742655
791	R_1LUqKqZUCujDc9G	9	20	Men	STEM	NA	White	Heterosexual	1.88888888888889	1.85714285714286	1	0	0	0	0	0	0	NA	0	0	0	0	0	0	NA	2	secondyear	1st.2nd	20	-0.973434297426554
792	R_2ahR3Ta00jP475B	9	21	Women	NotSTEM	WomenNotSTEM	White	Heterosexual	1.66666666666667	1.85714285714286	3	0	0	0	0	0	0	NA	0	0	0	0	0	0	NA	4	fourthyear+	3rd.plus	21	0.0265657025734463
793	R_3dDEMxGwHNpTWgg	9	19	Men	NotSTEM	NA	White	Heterosexual	1	1.42857142857143	2	0	0	0	0	0	0	NA	0	0	0	0	0	0	NA	1	firstyear	1st.2nd	19	-1.97343429742655
794	R_1LXxilxBs8j7br1	9	21	Women	NotSTEM	WomenNotSTEM	White	Heterosexual	1.22222222222222	1	2	0	0	0	0	0	0	NA	0	0	0	0	0	0	NA	4	fourthyear+	3rd.plus	21	0.0265657025734463
795	R_2YV4GSY3wMVXl1Y	9	21	Women	STEM	WomenSTEM	White	Bisexual	1.44444444444444	1.14285714285714	2	0	0	0	0	0	0	NA	0	0	0	0	0	0	NA	4	fourthyear+	3rd.plus	21	0.0265657025734463
796	R_5naPmg8o2uHljPj	9	18	Men	NotSTEM	NA	White	Heterosexual	2.11111111111111	2.42857142857143	5	0	0	0	0	0	0	NA	0	0	0	0	0	0	NA	1	firstyear	1st.2nd	18	-2.97343429742655
797	R_2SobQtlzXgolcFX	9	22	Women	NotSTEM	WomenNotSTEM	Hispanic	Heterosexual	1.22222222222222	1	4	0	0	0	0	0	0	NA	0	0	0	0	0	0	NA	3	thirdyear	3rd.plus	22	1.02656570257345
798	R_3JrXjuNJgqjo8yz	9	19	Men	NotSTEM	NA	Black	Heterosexual	1.22222222222222	1.14285714285714	3	0	0	0	0	0	0	NA	0	0	0	0	0	0	NA	2	secondyear	1st.2nd	19	-1.97343429742655
799	R_3gO4ZmXZOrp7FC4	9	21	Women	STEM	WomenSTEM	White	Heterosexual	1.66666666666667	2.71428571428571	4	0	0	0	0	0	0	NA	0	0	0	0	0	0	NA	4	fourthyear+	3rd.plus	21	0.0265657025734463
800	R_21FjuUFdxZqERPu	9	19	Men	NotSTEM	NA	White	Gay	1.77777777777778	3	2	0	0	0	0	0	0	NA	0	0	0	0	0	0	NA	2	secondyear	1st.2nd	19	-1.97343429742655
801	R_3PjlvRkbxfcE1Cf	9	21	Men	NotSTEM	NA	White	Heterosexual	1.55555555555556	1.85714285714286	2	0	0	0	0	0	0	NA	0	0	0	0	0	0	NA	4	fourthyear+	3rd.plus	21	0.0265657025734463
802	R_3IPOD1q0XCPUoGy	9	19	Women	NotSTEM	WomenNotSTEM	White	Heterosexual	1.55555555555556	1.85714285714286	2	0	0	0	0	0	0	NA	0	0	0	0	0	0	NA	2	secondyear	1st.2nd	19	-1.97343429742655
803	R_2ZDjEQXV88mI7FW	9	18	Women	NotSTEM	WomenNotSTEM	White	Heterosexual	NA	NA	3	0	0	0	0	0	0	NA	0	0	0	0	0	0	NA	1	firstyear	1st.2nd	18	-2.97343429742655
804	R_31pkuxSDXYrPz7W	9	18	Women	NotSTEM	WomenNotSTEM	White	Heterosexual	1	1.14285714285714	2	0	0	0	0	0	0	NA	0	0	0	0	0	0	NA	1	firstyear	1st.2nd	18	-2.97343429742655
805	R_1dGHCXkdxeIlmPP	9	18	Men	NotSTEM	NA	White	Heterosexual	1.44444444444444	1	3	0	0	0	0	0	0	NA	0	0	0	0	0	0	NA	1	firstyear	1st.2nd	18	-2.97343429742655
806	R_UQKECc78d6hw6fT	9	19	Women	STEM	WomenSTEM	NA	Queer	3.33333333333333	3	4	0	0	0	0	0	0	NA	0	0	0	0	0	0	NA	2	secondyear	1st.2nd	19	-1.97343429742655
807	R_TdND3RTLg224e4h	9	18	Men	NotSTEM	NA	White	Heterosexual	1.44444444444444	2.16666666666667	2	0	0	0	0	0	0	NA	0	0	0	0	0	0	NA	1	firstyear	1st.2nd	18	-2.97343429742655
808	R_bfNYeOoboKqDErL	9	18	Men	NotSTEM	NA	White	Heterosexual	1	1	3	0	0	0	0	0	0	NA	0	0	0	0	0	0	NA	1	firstyear	1st.2nd	18	-2.97343429742655
809	R_1q2FdGehz78Oc5X	9	21	Women	NotSTEM	WomenNotSTEM	White	Heterosexual	1.66666666666667	1.85714285714286	3	0	0	0	0	0	0	NA	0	0	0	0	0	0	NA	4	fourthyear+	3rd.plus	21	0.0265657025734463
810	R_33DddJi0nf2nPql	9	18	Men	NotSTEM	NA	Asian	Heterosexual	1.44444444444444	1.42857142857143	2	0	0	0	0	0	0	NA	0	0	0	0	0	0	NA	1	firstyear	1st.2nd	18	-2.97343429742655
811	R_2tEWcQuLljKo2pl	9	18	Women	NotSTEM	WomenNotSTEM	White	Heterosexual	1.11111111111111	1.14285714285714	2	0	0	0	0	0	0	NA	0	0	0	0	0	0	NA	2	secondyear	1st.2nd	18	-2.97343429742655
812	R_3gSHdMI9mcXExMD	9	19	Men	NotSTEM	NA	White	Heterosexual	1.33333333333333	1.57142857142857	1	0	0	0	0	0	0	NA	0	0	0	0	0	0	NA	1	firstyear	1st.2nd	19	-1.97343429742655
813	R_1InF9VppcgW2O58	9	19	Men	STEM	NA	White	Heterosexual	1.88888888888889	1.57142857142857	2	0	0	0	0	0	0	NA	0	0	0	0	0	0	NA	2	secondyear	1st.2nd	19	-1.97343429742655
814	R_RrgrsOJlyTGtiCJ	9	21	Men	NA	NA	White	Heterosexual	NA	NA	4	0	0	0	0	0	0	NA	0	0	0	0	0	0	NA	4	fourthyear+	3rd.plus	21	0.0265657025734463
815	R_W1X8BheJxam3ydb	9	21	Women	NotSTEM	WomenNotSTEM	White	Heterosexual	1.44444444444444	1.71428571428571	2	0	0	0	0	0	0	NA	0	0	0	0	0	0	NA	4	fourthyear+	3rd.plus	21	0.0265657025734463
816	R_xtkQVv2ydepuO6B	9	18	Women	NotSTEM	WomenNotSTEM	White	Heterosexual	1.33333333333333	2.42857142857143	2	0	0	0	0	0	0	NA	0	0	0	0	0	0	NA	1	firstyear	1st.2nd	18	-2.97343429742655
817	R_rkYYeDObH0u6Dkt	9	18	Women	STEM	WomenSTEM	White	Heterosexual	3.22222222222222	3.71428571428571	5	0	0	0	0	0	0	NA	0	0	0	0	0	0	NA	1	firstyear	1st.2nd	18	-2.97343429742655
818	R_2QVVQKxrtlvWiHk	9	20	Men	STEM	NA	Hispanic	Heterosexual	2.33333333333333	2.14285714285714	3	0	0	0	0	0	0	NA	0	0	0	0	0	0	NA	3	thirdyear	3rd.plus	20	-0.973434297426554
819	R_Z2BYO1eqpzaVjz3	9	20	Men	NotSTEM	NA	White	Heterosexual	NA	NA	2	0	0	0	0	0	0	NA	0	0	0	0	0	0	NA	3	thirdyear	3rd.plus	20	-0.973434297426554
820	R_0P3pEKhvIe0Qqgp	9	21	Men	STEM	NA	NA	Heterosexual	1.77777777777778	1.71428571428571	2	0	0	0	0	0	0	NA	0	0	0	0	0	0	NA	4	fourthyear+	3rd.plus	21	0.0265657025734463
821	R_3k18jaTYW8i4G33	9	20	Women	NotSTEM	WomenNotSTEM	NA	Heterosexual	1.77777777777778	2.57142857142857	3	0	0	0	0	0	0	NA	0	0	0	0	0	0	NA	3	thirdyear	3rd.plus	20	-0.973434297426554
822	R_pK9eY08ueCrO8XT	9	19	Men	NotSTEM	NA	Asian	Gay	1.88888888888889	1.85714285714286	2	0	0	0	0	0	0	NA	0	0	0	0	0	0	NA	2	secondyear	1st.2nd	19	-1.97343429742655
823	R_yVKyuK74u9mVolj	9	21	Women	NotSTEM	WomenNotSTEM	Asian	Bisexual	1.66666666666667	2	3	0	0	0	0	0	0	NA	0	0	0	0	0	0	NA	4	fourthyear+	3rd.plus	21	0.0265657025734463
824	R_1DS74fQp0QtunbU	9	18	Men	STEM	NA	White	Heterosexual	1.125	1.28571428571429	3	0	0	0	0	0	0	NA	0	0	0	0	0	0	NA	1	firstyear	1st.2nd	18	-2.97343429742655
825	R_21oAltwFlrdYZsa	9	19	Women	NotSTEM	WomenNotSTEM	NA	Heterosexual	1.44444444444444	1.71428571428571	3	0	0	0	0	0	0	NA	0	0	0	0	0	0	NA	2	secondyear	1st.2nd	19	-1.97343429742655
826	R_0Jwz7smmc7pVIsx	9	19	Women	STEM	WomenSTEM	Asian	Heterosexual	1.11111111111111	1.42857142857143	3	0	0	0	0	0	0	NA	0	0	0	0	0	0	NA	1	firstyear	1st.2nd	19	-1.97343429742655
827	R_1mPNOBNGghhq7VJ	9	19	Women	STEM	WomenSTEM	White	Heterosexual	1.77777777777778	1.85714285714286	3	0	0	0	0	0	0	NA	0	0	0	0	0	0	NA	2	secondyear	1st.2nd	19	-1.97343429742655
828	R_2xITrwzjNNC0gzH	9	19	Women	NotSTEM	WomenNotSTEM	White	Heterosexual	1.33333333333333	1.57142857142857	3	0	0	0	0	0	0	NA	0	0	0	0	0	0	NA	2	secondyear	1st.2nd	19	-1.97343429742655
829	R_9H5aelgYioDn3tT	9	19	Men	NotSTEM	NA	NA	Heterosexual	2.22222222222222	2	2	0	0	0	0	0	0	NA	0	0	0	0	0	0	NA	2	secondyear	1st.2nd	19	-1.97343429742655
830	R_23VMTuZ4canNo3i	9	21	Men	NotSTEM	NA	White	Heterosexual	2.33333333333333	2.14285714285714	2	0	0	0	0	0	0	NA	0	0	0	0	0	0	NA	4	fourthyear+	3rd.plus	21	0.0265657025734463
831	R_1I4nWbwpz3ZA1A4	9	21	Women	NotSTEM	WomenNotSTEM	White	Heterosexual	1.33333333333333	1.28571428571429	3	0	0	0	0	0	0	NA	0	0	0	0	0	0	NA	4	fourthyear+	3rd.plus	21	0.0265657025734463
832	R_2SCgbOiBwmpAEwa	9	19	Women	NotSTEM	WomenNotSTEM	White	Heterosexual	1	1	1	0	0	0	0	0	0	NA	0	0	0	0	0	0	NA	2	secondyear	1st.2nd	19	-1.97343429742655
833	R_2l3lX26Gmiokqgp	9	22	Women	NotSTEM	WomenNotSTEM	White	Heterosexual	1.33333333333333	1.85714285714286	2	0	0	0	0	0	0	NA	0	0	0	0	0	0	NA	4	fourthyear+	3rd.plus	22	1.02656570257345
834	R_r7kxIvr7YcWKSTD	9	18	Men	NotSTEM	NA	Hispanic	Heterosexual	NA	NA	5	0	0	0	0	0	0	NA	0	0	0	0	0	0	NA	1	firstyear	1st.2nd	18	-2.97343429742655
835	R_2dAxNIdL2DHPBxY	9	19	Women	NotSTEM	WomenNotSTEM	Asian	Heterosexual	2.22222222222222	2.85714285714286	1	0	0	0	0	0	0	NA	0	0	0	0	0	0	NA	2	secondyear	1st.2nd	19	-1.97343429742655
836	R_2fr0eOJSaGCSwt3	9	18	Women	NotSTEM	WomenNotSTEM	Black	Bisexual	2.11111111111111	3.14285714285714	4	0	0	0	0	0	0	NA	0	0	0	0	0	0	NA	1	firstyear	1st.2nd	18	-2.97343429742655
837	R_1QhGdz2oOZXgGOh	9	20	Men	NotSTEM	NA	NA	Heterosexual	1.11111111111111	1	2	0	0	0	0	0	0	NA	0	0	0	0	0	0	NA	3	thirdyear	3rd.plus	20	-0.973434297426554
838	R_1Kky8VzRTHQDg5b	9	19	Women	NotSTEM	WomenNotSTEM	White	Heterosexual	NA	NA	3	0	0	0	0	0	0	NA	0	0	0	0	0	0	NA	2	secondyear	1st.2nd	19	-1.97343429742655
839	R_2WInGeamrY281uG	9	20	Men	NotSTEM	NA	White	Heterosexual	1.55555555555556	2.57142857142857	1	0	0	0	0	0	0	NA	0	0	0	0	0	0	NA	4	fourthyear+	3rd.plus	20	-0.973434297426554
840	R_USJP9MHwiXQkiqJ	9	20	Men	NotSTEM	NA	White	Heterosexual	1.11111111111111	1	3	0	0	0	0	0	0	NA	0	0	0	0	0	0	NA	3	thirdyear	3rd.plus	20	-0.973434297426554
841	R_2t671TDilJEJwlH	9	18	Women	NotSTEM	WomenNotSTEM	NA	Heterosexual	1.22222222222222	1.14285714285714	3	0	0	0	0	0	0	NA	0	0	0	0	0	0	NA	1	firstyear	1st.2nd	18	-2.97343429742655
842	R_23TAWZz6s3PpBli	9	21	Women	NotSTEM	WomenNotSTEM	White	Heterosexual	1.22222222222222	1.28571428571429	2	0	0	0	0	0	0	NA	0	0	0	0	0	0	NA	4	fourthyear+	3rd.plus	21	0.0265657025734463
843	R_3CJk7DQscNxNNE0	9	21	Women	NotSTEM	WomenNotSTEM	White	Heterosexual	2.33333333333333	3.28571428571429	2	0	0	0	0	0	0	NA	0	0	0	0	0	0	NA	4	fourthyear+	3rd.plus	21	0.0265657025734463
844	R_2rcgCv0pN81j60N	9	18	Men	NotSTEM	NA	White	Heterosexual	1.88888888888889	1.14285714285714	4	0	0	0	0	0	0	NA	0	0	0	0	0	0	NA	1	firstyear	1st.2nd	18	-2.97343429742655
845	R_10ZOXaaPmuYTvdj	9	21	Women	NotSTEM	WomenNotSTEM	White	Heterosexual	1.33333333333333	1.71428571428571	3	0	0	0	0	0	0	NA	0	0	0	0	0	0	NA	4	fourthyear+	3rd.plus	21	0.0265657025734463
846	R_1Cr3bvEBh8UpoMq	9	18	Men	STEM	NA	Asian	Heterosexual	1.55555555555556	1.85714285714286	3	0	0	0	0	0	0	NA	0	0	0	0	0	0	NA	1	firstyear	1st.2nd	18	-2.97343429742655
847	R_1qer1Ro8vjkOKg3	9	20	Women	NotSTEM	WomenNotSTEM	Asian	Heterosexual	2.44444444444444	3.28571428571429	1	0	0	0	0	0	0	NA	0	0	0	0	0	0	NA	3	thirdyear	3rd.plus	20	-0.973434297426554
848	R_Z8CC0OKxstgjAQh	9	20	Women	STEM	WomenSTEM	White	Heterosexual	3.33333333333333	2.85714285714286	2	0	0	0	0	0	0	NA	0	0	0	0	0	0	NA	3	thirdyear	3rd.plus	20	-0.973434297426554
849	R_8B2xSQDiFGdbW4F	9	18	Women	STEM	WomenSTEM	NA	Bisexual	3	3.71428571428571	4	0	0	0	0	0	0	NA	0	0	0	0	0	0	NA	1	firstyear	1st.2nd	18	-2.97343429742655
850	R_3hmQ9b3dQGQpAE5	9	18	Men	NotSTEM	NA	White	Heterosexual	1	1	2	0	0	0	0	0	0	NA	0	0	0	0	0	0	NA	1	firstyear	1st.2nd	18	-2.97343429742655
851	R_3nxfCVmlxMSbKut	9	21	Women	NotSTEM	WomenNotSTEM	White	Heterosexual	2.33333333333333	2.57142857142857	1	0	0	0	0	0	0	NA	0	0	0	0	0	0	NA	3	thirdyear	3rd.plus	21	0.0265657025734463
852	R_U9eArQcnu04vjVv	9	20	Women	NotSTEM	WomenNotSTEM	White	NA	3.11111111111111	3.71428571428571	4	0	0	0	0	0	0	NA	0	0	0	0	0	0	NA	3	thirdyear	3rd.plus	20	-0.973434297426554
853	R_3lWG3W4eqOwTnyf	9	21	Men	NotSTEM	NA	White	Heterosexual	1.44444444444444	1.28571428571429	2	0	0	0	0	0	0	NA	0	0	0	0	0	0	NA	4	fourthyear+	3rd.plus	21	0.0265657025734463
854	R_uxdcJIozpeRMWfD	9	18	Women	NotSTEM	WomenNotSTEM	Black	Heterosexual	1.77777777777778	1.28571428571429	3	0	0	0	0	0	0	NA	0	0	0	0	0	0	NA	1	firstyear	1st.2nd	18	-2.97343429742655
855	R_2CDEdqgWTLAk4f1	9	19	Men	NotSTEM	NA	White	Heterosexual	1.88888888888889	1.42857142857143	2	0	0	0	0	0	0	NA	0	0	0	0	0	0	NA	2	secondyear	1st.2nd	19	-1.97343429742655
856	R_1rCwybqr6wmUxVE	9	19	Men	NotSTEM	NA	NA	Heterosexual	2.88888888888889	3.71428571428571	1	0	0	0	0	0	0	NA	0	0	0	0	0	0	NA	2	secondyear	1st.2nd	19	-1.97343429742655
857	R_3e9WsZAxL0axyzI	9	19	Men	NotSTEM	NA	NA	Heterosexual	1.22222222222222	1	3	0	0	0	0	0	0	NA	0	0	0	0	0	0	NA	1	firstyear	1st.2nd	19	-1.97343429742655
858	R_2do0pLhvRHfrqM2	9	20	Women	NotSTEM	WomenNotSTEM	White	Heterosexual	1.55555555555556	1.28571428571429	1	0	0	0	0	0	0	NA	0	0	0	0	0	0	NA	3	thirdyear	3rd.plus	20	-0.973434297426554
859	R_ehZ438BmXeykGm5	9	18	Men	STEM	NA	Asian	Heterosexual	1.22222222222222	1.14285714285714	2	0	0	0	0	0	0	NA	0	0	0	0	0	0	NA	1	firstyear	1st.2nd	18	-2.97343429742655
860	R_22nQM9Y7SPK4NkX	9	18	Women	NotSTEM	WomenNotSTEM	White	Heterosexual	NA	NA	3	0	0	0	0	0	0	NA	0	0	0	0	0	0	NA	1	firstyear	1st.2nd	18	-2.97343429742655
861	R_1Fh0jNsY4CfYaKU	9	21	Women	STEM	WomenSTEM	White	Bisexual	2.11111111111111	1.57142857142857	3	0	0	0	0	0	0	NA	0	0	0	0	0	0	NA	4	fourthyear+	3rd.plus	21	0.0265657025734463
862	R_XGmKQvfmkRvgTwl	9	22	Women	NotSTEM	WomenNotSTEM	Asian	Heterosexual	1.88888888888889	2	4	0	0	0	0	0	0	NA	0	0	0	0	0	0	NA	4	fourthyear+	3rd.plus	22	1.02656570257345
863	R_ALNOeefD6E24lBT	9	21	Women	NotSTEM	WomenNotSTEM	Hispanic	Heterosexual	2.33333333333333	3.28571428571429	5	0	0	0	0	0	0	NA	0	0	0	0	0	0	NA	4	fourthyear+	3rd.plus	21	0.0265657025734463
864	R_3sucVIpFTyltyNz	9	21	Women	NotSTEM	WomenNotSTEM	White	Heterosexual	1	1	1	0	0	0	0	0	0	NA	0	0	0	0	0	0	NA	4	fourthyear+	3rd.plus	21	0.0265657025734463
865	R_22RqPR1krhPPSdH	9	19	Women	STEM	WomenSTEM	White	Heterosexual	1.22222222222222	1	2	0	0	0	0	0	0	NA	0	0	0	0	0	0	NA	2	secondyear	1st.2nd	19	-1.97343429742655
866	R_1IGCWV5ztTow40P	9	18	Women	NotSTEM	WomenNotSTEM	NA	Heterosexual	3.55555555555556	4	3	0	0	0	0	0	0	NA	0	0	0	0	0	0	NA	1	firstyear	1st.2nd	18	-2.97343429742655
867	R_33DXtCTKaHnKxfY	9	20	Women	STEM	WomenSTEM	Hispanic	Heterosexual	2.55555555555556	3.42857142857143	4	0	0	0	0	0	0	NA	0	0	0	0	0	0	NA	3	thirdyear	3rd.plus	20	-0.973434297426554
868	R_3hfKsJWpSZ1hEXQ	9	20	Women	NotSTEM	WomenNotSTEM	White	Lesbian	2.22222222222222	3	3	0	0	0	0	0	0	NA	0	0	0	0	0	0	NA	2	secondyear	1st.2nd	20	-0.973434297426554
869	R_2TF5ox1hS7HRYQA	9	21	Women	NotSTEM	WomenNotSTEM	Asian	Heterosexual	1.66666666666667	2.42857142857143	2	0	0	0	0	0	0	NA	0	0	0	0	0	0	NA	4	fourthyear+	3rd.plus	21	0.0265657025734463
870	R_2tGzo5NoFAOMzIf	9	18	Women	NotSTEM	WomenNotSTEM	White	Heterosexual	1.88888888888889	1.85714285714286	3	0	0	0	0	0	0	NA	0	0	0	0	0	0	NA	1	firstyear	1st.2nd	18	-2.97343429742655
871	R_3lDDuLpCB0OmPst	9	21	Women	NA	NA	White	Heterosexual	1.88888888888889	3	2	0	0	0	0	0	0	NA	0	0	0	0	0	0	NA	4	fourthyear+	3rd.plus	21	0.0265657025734463
872	R_1IvefpqEFrmStGN	9	21	Men	NotSTEM	NA	White	Heterosexual	1.44444444444444	NA	2	0	0	0	0	0	0	NA	0	0	0	0	0	0	NA	1	firstyear	1st.2nd	21	0.0265657025734463
873	R_1MZdydTQWksuX0g	9	18	Women	STEM	WomenSTEM	White	Heterosexual	2.11111111111111	1.85714285714286	4	0	0	0	0	0	0	NA	0	0	0	0	0	0	NA	1	firstyear	1st.2nd	18	-2.97343429742655
874	R_1PSp6AxVFeuMB81	9	21	Women	NotSTEM	WomenNotSTEM	White	Heterosexual	NA	NA	2	0	0	0	0	0	0	NA	0	0	0	0	0	0	NA	4	fourthyear+	3rd.plus	21	0.0265657025734463
875	R_1GHN3iz5kOwKZCe	9	21	Women	STEM	WomenSTEM	NA	Heterosexual	2.11111111111111	1.85714285714286	4	0	0	0	0	0	0	NA	0	0	0	0	0	0	NA	4	fourthyear+	3rd.plus	21	0.0265657025734463
876	R_3n89PeTsx85Wgl8	9	18	Men	NotSTEM	NA	NA	Heterosexual	1	1	3	0	0	0	0	0	0	NA	0	0	0	0	0	0	NA	1	firstyear	1st.2nd	18	-2.97343429742655
877	R_R5369YWZ0lTxEiZ	9	20	Women	NotSTEM	WomenNotSTEM	Black	Queer	1.88888888888889	2.14285714285714	5	0	0	0	0	0	0	NA	0	0	0	0	0	0	NA	3	thirdyear	3rd.plus	20	-0.973434297426554
878	R_3dG09zkLQt5yRsg	9	20	Women	NotSTEM	WomenNotSTEM	NA	Heterosexual	2	1.85714285714286	2	0	0	0	0	0	0	NA	0	0	0	0	0	0	NA	3	thirdyear	3rd.plus	20	-0.973434297426554
879	R_2YlIkuh0oIs6EON	9	18	Women	STEM	WomenSTEM	White	Heterosexual	1.22222222222222	1.14285714285714	4	0	0	0	0	0	0	NA	0	0	0	0	0	0	NA	1	firstyear	1st.2nd	18	-2.97343429742655
880	R_2TpAAIU514DXYAP	9	18	Women	NotSTEM	WomenNotSTEM	White	Heterosexual	2.22222222222222	1.71428571428571	4	0	0	0	0	0	0	NA	0	0	0	0	0	0	NA	1	firstyear	1st.2nd	18	-2.97343429742655
881	R_31dE27Fjell65TU	9	20	Women	NotSTEM	WomenNotSTEM	Hispanic	Heterosexual	2.55555555555556	3.28571428571429	2	0	0	0	0	0	0	NA	0	0	0	0	0	0	NA	2	secondyear	1st.2nd	20	-0.973434297426554
882	R_3kdqf30ZWPIgsRy	9	18	Women	NotSTEM	WomenNotSTEM	White	Heterosexual	1.66666666666667	1.28571428571429	3	0	0	0	0	0	0	NA	0	0	0	0	0	0	NA	1	firstyear	1st.2nd	18	-2.97343429742655
883	R_2q8xA2EsVtZ516c	9	20	Men	NotSTEM	NA	Hispanic	Heterosexual	1.66666666666667	1.57142857142857	2	0	0	0	0	0	0	NA	0	0	0	0	0	0	NA	3	thirdyear	3rd.plus	20	-0.973434297426554
884	R_2uIKgup6p35Ydt8	9	18	Men	NotSTEM	NA	White	Heterosexual	1	1.14285714285714	1	0	0	0	0	0	0	NA	0	0	0	0	0	0	NA	1	firstyear	1st.2nd	18	-2.97343429742655
885	R_2CgmTiyavrXTgAF	9	20	Women	NotSTEM	WomenNotSTEM	White	Bisexual	1	1	4	0	0	0	0	0	0	NA	0	0	0	0	0	0	NA	3	thirdyear	3rd.plus	20	-0.973434297426554
886	R_URwJwDPtDZOleKd	9	21	Women	NotSTEM	WomenNotSTEM	Asian	Heterosexual	1.66666666666667	1.28571428571429	1	0	0	0	0	0	0	NA	0	0	0	0	0	0	NA	4	fourthyear+	3rd.plus	21	0.0265657025734463
887	R_dd8dSLu6HOjzgzL	9	21	Women	STEM	WomenSTEM	White	Heterosexual	1.44444444444444	2.28571428571429	2	0	0	0	0	0	0	NA	0	0	0	0	0	0	NA	4	fourthyear+	3rd.plus	21	0.0265657025734463
888	R_1I5Urw8Rsj2KLWb	9	20	Women	NotSTEM	WomenNotSTEM	Hispanic	Questioning	1.75	1.85714285714286	4	0	0	0	0	0	0	NA	0	0	0	0	0	0	NA	2	secondyear	1st.2nd	20	-0.973434297426554
889	R_3fSHeSoHN7N5xy2	9	20	Women	STEM	WomenSTEM	Asian	Heterosexual	2.44444444444444	2.71428571428571	4	0	0	0	0	0	0	NA	0	0	0	0	0	0	NA	2	secondyear	1st.2nd	20	-0.973434297426554
890	R_1laQNhlgyZ2kriM	9	21	Women	NotSTEM	WomenNotSTEM	White	Heterosexual	2.55555555555556	2.57142857142857	3	0	0	0	0	0	0	NA	0	0	0	0	0	0	NA	4	fourthyear+	3rd.plus	21	0.0265657025734463
891	R_Y5CjaFPiDTfpJnP	9	19	Men	NotSTEM	NA	White	Gay	1.66666666666667	1.57142857142857	2	0	0	0	0	0	0	NA	0	0	0	0	0	0	NA	2	secondyear	1st.2nd	19	-1.97343429742655
892	R_2CqtztZwVSLEwwy	9	21	Men	NotSTEM	NA	White	Heterosexual	1.88888888888889	1.57142857142857	2	0	0	0	0	0	0	NA	0	0	0	0	0	0	NA	4	fourthyear+	3rd.plus	21	0.0265657025734463
893	R_WiBl8vRcAb7r5df	9	21	Men	NotSTEM	NA	White	Heterosexual	1.44444444444444	1.14285714285714	3	0	0	0	0	0	0	NA	0	0	0	0	0	0	NA	4	fourthyear+	3rd.plus	21	0.0265657025734463
894	R_1IuTFH2QdF3mJGa	9	21	Women	NotSTEM	WomenNotSTEM	White	Heterosexual	1.44444444444444	2	2	0	0	0	0	0	0	NA	0	0	0	0	0	0	NA	4	fourthyear+	3rd.plus	21	0.0265657025734463
895	R_2P5Tqixz0B00SAi	9	18	Women	NotSTEM	WomenNotSTEM	Black	Heterosexual	1.88888888888889	1.71428571428571	3	0	0	0	0	0	0	NA	0	0	0	0	0	0	NA	1	firstyear	1st.2nd	18	-2.97343429742655
896	R_doK6O0jD11nkMdH	9	19	Women	NotSTEM	WomenNotSTEM	Hispanic	Heterosexual	2.77777777777778	2.28571428571429	4	0	0	0	0	0	0	NA	0	0	0	0	0	0	NA	3	thirdyear	3rd.plus	19	-1.97343429742655
897	R_3OjFZwnr8vjMtlQ	9	19	Men	NotSTEM	NA	White	Heterosexual	2.88888888888889	3.14285714285714	4	0	0	0	0	0	0	NA	0	0	0	0	0	0	NA	2	secondyear	1st.2nd	19	-1.97343429742655
898	R_0331ZiAfFaB4iDn	9	20	Women	NotSTEM	WomenNotSTEM	White	Heterosexual	3	3.42857142857143	5	0	0	0	0	0	0	NA	0	0	0	0	0	0	NA	3	thirdyear	3rd.plus	20	-0.973434297426554
899	R_dp43Q6WylbWZSJH	9	20	Women	NotSTEM	WomenNotSTEM	NA	Heterosexual	3.88888888888889	3.85714285714286	2	0	0	0	0	0	0	NA	0	0	0	0	0	0	NA	3	thirdyear	3rd.plus	20	-0.973434297426554
900	R_pgdOlbwwAZsO3Rf	9	18	Men	NotSTEM	NA	White	Pan	1.22222222222222	1.71428571428571	2	0	0	0	0	0	0	NA	0	0	0	0	0	0	NA	1	firstyear	1st.2nd	18	-2.97343429742655
901	R_22xnTnvhP4vweTy	9	19	Women	NotSTEM	WomenNotSTEM	White	Heterosexual	1.375	1.14285714285714	3	0	0	0	0	0	0	NA	0	0	0	0	0	0	NA	2	secondyear	1st.2nd	19	-1.97343429742655
902	R_1qUowEM5qqoZ058	9	21	Men	NotSTEM	NA	Asian	Heterosexual	1.44444444444444	1	2	0	0	0	0	0	0	NA	0	0	0	0	0	0	NA	4	fourthyear+	3rd.plus	21	0.0265657025734463
903	R_3CNqi3AXgWmiWct	9	19	Women	NotSTEM	WomenNotSTEM	Asian	Heterosexual	1.44444444444444	1.28571428571429	3	0	0	0	0	0	0	NA	0	0	0	0	0	0	NA	1	firstyear	1st.2nd	19	-1.97343429742655
904	R_3nSGwcwIm8oXuNZ	9	21	Women	NotSTEM	WomenNotSTEM	White	Heterosexual	2.33333333333333	1.85714285714286	3	0	0	0	0	0	0	NA	0	0	0	0	0	0	NA	3	thirdyear	3rd.plus	21	0.0265657025734463
905	R_82P9CCX3I9h0Tlv	9	19	Women	NotSTEM	WomenNotSTEM	White	Heterosexual	2	2.28571428571429	4	0	0	0	0	0	0	NA	0	0	0	0	0	0	NA	2	secondyear	1st.2nd	19	-1.97343429742655
906	R_3kMW8QYHGoN8iXn	9	20	Women	NotSTEM	WomenNotSTEM	Hispanic	Heterosexual	1.66666666666667	2.57142857142857	3	0	0	0	0	0	0	NA	0	0	0	0	0	0	NA	3	thirdyear	3rd.plus	20	-0.973434297426554
907	R_1K6zgvFmdsbbWSD	9	20	Men	NotSTEM	NA	White	Heterosexual	1.77777777777778	1.57142857142857	4	0	0	0	0	0	0	NA	0	0	0	0	0	0	NA	3	thirdyear	3rd.plus	20	-0.973434297426554
908	R_27TdxGxWJz826OD	9	22	Women	NotSTEM	WomenNotSTEM	White	Heterosexual	1.66666666666667	2.14285714285714	3	0	0	0	0	0	0	NA	0	0	0	0	0	0	NA	4	fourthyear+	3rd.plus	22	1.02656570257345
909	R_3nMAAQAYd07fEhN	9	18	Men	NotSTEM	NA	Asian	Heterosexual	2	2	4	0	0	0	0	0	0	NA	0	0	0	0	0	0	NA	1	firstyear	1st.2nd	18	-2.97343429742655
910	R_AiXueOEszPijJER	9	18	Women	NotSTEM	WomenNotSTEM	Asian	Heterosexual	1	1.14285714285714	3	0	0	0	0	0	0	NA	0	0	0	0	0	0	NA	2	secondyear	1st.2nd	18	-2.97343429742655
911	R_1igIo8wPtyMcNex	9	18	Men	NotSTEM	NA	Hispanic	Gay	1.55555555555556	1.14285714285714	3	0	0	0	0	0	0	NA	0	0	0	0	0	0	NA	1	firstyear	1st.2nd	18	-2.97343429742655
912	R_1EbtJdxtW9QIf21	9	20	Women	NotSTEM	WomenNotSTEM	White	Lesbian	1.88888888888889	1.14285714285714	3	0	0	0	0	0	0	NA	0	0	0	0	0	0	NA	4	fourthyear+	3rd.plus	20	-0.973434297426554
913	R_1JJbIrq3josGwYA	9	19	Women	NotSTEM	WomenNotSTEM	Asian	Heterosexual	1.66666666666667	1.85714285714286	3	0	0	0	0	0	0	NA	0	0	0	0	0	0	NA	2	secondyear	1st.2nd	19	-1.97343429742655
914	R_3g57rJEiT6QgSSE	9	19	Men	NotSTEM	NA	White	Heterosexual	NA	NA	1	0	0	0	0	0	0	NA	0	0	0	0	0	0	NA	2	secondyear	1st.2nd	19	-1.97343429742655
915	R_SCTIWXKBHcSrjNf	9	20	Women	NotSTEM	WomenNotSTEM	White	Heterosexual	1.66666666666667	2.57142857142857	3	0	0	0	0	0	0	NA	0	0	0	0	0	0	NA	3	thirdyear	3rd.plus	20	-0.973434297426554
916	R_2s5X3a683zBKaHH	9	19	Men	NotSTEM	NA	White	Heterosexual	1.11111111111111	1.28571428571429	2	0	0	0	0	0	0	NA	0	0	0	0	0	0	NA	2	secondyear	1st.2nd	19	-1.97343429742655
917	R_3KxTTdYJekjlH7E	9	19	Men	NotSTEM	NA	NA	Heterosexual	1.33333333333333	1.14285714285714	2	0	0	0	0	0	0	NA	0	0	0	0	0	0	NA	2	secondyear	1st.2nd	19	-1.97343429742655
918	R_1IxUyBOdmiy5JGj	9	18	Women	NA	NA	Asian	Heterosexual	2.11111111111111	2.42857142857143	2	0	0	0	0	0	0	NA	0	0	0	0	0	0	NA	1	firstyear	1st.2nd	18	-2.97343429742655
919	R_9pP8pvQcpR9pzPP	9	19	Women	NotSTEM	WomenNotSTEM	NA	Bisexual	3.55555555555556	3.71428571428571	4	0	0	0	0	0	0	NA	0	0	0	0	0	0	NA	2	secondyear	1st.2nd	19	-1.97343429742655
920	R_3EZjCGkdHbyiNGO	9	21	Women	STEM	WomenSTEM	White	Heterosexual	1.77777777777778	2.85714285714286	3	0	0	0	0	0	0	NA	0	0	0	0	0	0	NA	4	fourthyear+	3rd.plus	21	0.0265657025734463
921	R_3NVCSg2n8u2LetS	9	21	Men	NotSTEM	NA	Asian	Heterosexual	2.33333333333333	1.85714285714286	2	0	0	0	0	0	0	NA	0	0	0	0	0	0	NA	3	thirdyear	3rd.plus	21	0.0265657025734463
922	R_1LHk7Lj0Q8WxziP	9	18	Men	NotSTEM	NA	White	Heterosexual	1	1	1	0	0	0	0	0	0	NA	0	0	0	0	0	0	NA	1	firstyear	1st.2nd	18	-2.97343429742655
923	R_ZpCzh8k6OSIfZmN	9	18	Women	NotSTEM	WomenNotSTEM	White	Heterosexual	2.33333333333333	3.57142857142857	3	0	0	0	0	0	0	NA	0	0	0	0	0	0	NA	3	thirdyear	3rd.plus	18	-2.97343429742655
924	R_1r6ARuOeFXSDdKK	9	21	Women	NotSTEM	WomenNotSTEM	White	Heterosexual	1.55555555555556	1.57142857142857	5	0	0	0	0	0	0	NA	0	0	0	0	0	0	NA	4	fourthyear+	3rd.plus	21	0.0265657025734463
925	R_1H1TKqU76qVbu8K	9	18	Women	NotSTEM	WomenNotSTEM	White	Heterosexual	1.33333333333333	1.28571428571429	4	0	0	0	0	0	0	NA	0	0	0	0	0	0	NA	1	firstyear	1st.2nd	18	-2.97343429742655
926	R_3PvK75X8RZ53oHy	9	19	Women	STEM	WomenSTEM	Middle Eastern	Heterosexual	1.66666666666667	2.28571428571429	4	0	0	0	0	0	0	NA	0	0	0	0	0	0	NA	2	secondyear	1st.2nd	19	-1.97343429742655
927	R_0SuzkbsjwKRGS7T	9	21	Women	NotSTEM	WomenNotSTEM	White	Heterosexual	1.66666666666667	2.57142857142857	3	0	0	0	0	0	0	NA	0	0	0	0	0	0	NA	4	fourthyear+	3rd.plus	21	0.0265657025734463
928	R_3EPVF4SeJXWokDJ	9	18	Women	NotSTEM	WomenNotSTEM	NA	Heterosexual	1.55555555555556	1.14285714285714	3	0	0	0	0	0	0	NA	0	0	0	0	0	0	NA	1	firstyear	1st.2nd	18	-2.97343429742655
929	R_3h42KI0rcfVhune	9	20	Women	NA	NA	Hispanic	Heterosexual	2.66666666666667	2.28571428571429	4	0	0	0	0	0	0	NA	0	0	0	0	0	0	NA	3	thirdyear	3rd.plus	20	-0.973434297426554
930	R_BG4ipaMeC1TxGFz	9	21	Men	STEM	NA	White	Heterosexual	1	1	2	0	0	0	0	0	0	NA	0	0	0	0	0	0	NA	4	fourthyear+	3rd.plus	21	0.0265657025734463
931	R_SN7Y6YTwdXzPxex	9	18	Men	NotSTEM	NA	White	Heterosexual	1.88888888888889	1.5	5	0	0	0	0	0	0	NA	0	0	0	0	0	0	NA	2	secondyear	1st.2nd	18	-2.97343429742655
932	R_u3bymSDTjLCDyTv	9	18	Women	NotSTEM	WomenNotSTEM	Asian	Heterosexual	1.77777777777778	3	4	0	0	0	0	0	0	NA	0	0	0	0	0	0	NA	1	firstyear	1st.2nd	18	-2.97343429742655
933	R_vUj2ge4dQoUvZiF	9	18	Women	NotSTEM	WomenNotSTEM	White	Heterosexual	1	1	2	0	0	0	0	0	0	NA	0	0	0	0	0	0	NA	2	secondyear	1st.2nd	18	-2.97343429742655
934	R_2VxSQHYGiG918Ez	9	18	Women	STEM	WomenSTEM	White	Heterosexual	1.33333333333333	1.28571428571429	2	0	0	0	0	0	0	NA	0	0	0	0	0	0	NA	1	firstyear	1st.2nd	18	-2.97343429742655
935	R_VJVnYhcUK810T4t	9	18	Women	STEM	WomenSTEM	Hispanic	Heterosexual	1.55555555555556	1.42857142857143	4	0	0	0	0	0	0	NA	0	0	0	0	0	0	NA	1	firstyear	1st.2nd	18	-2.97343429742655
936	R_eExbjtmUfFmncgF	9	20	Men	NotSTEM	NA	White	Heterosexual	2.55555555555556	2.85714285714286	5	0	0	0	0	0	0	NA	0	0	0	0	0	0	NA	3	thirdyear	3rd.plus	20	-0.973434297426554
937	R_3iyE1fZlilHwBw9	9	18	Women	NotSTEM	WomenNotSTEM	White	Heterosexual	1.88888888888889	2.71428571428571	1	0	0	0	0	0	0	NA	0	0	0	0	0	0	NA	1	firstyear	1st.2nd	18	-2.97343429742655
938	R_6lHK3X8XycFMkrn	9	21	Women	NotSTEM	WomenNotSTEM	Asian	Heterosexual	2	2.28571428571429	2	0	0	0	0	0	0	NA	0	0	0	0	0	0	NA	4	fourthyear+	3rd.plus	21	0.0265657025734463
939	R_2cosTA6ZK29iLPj	9	18	Women	NotSTEM	WomenNotSTEM	White	Heterosexual	NA	NA	4	0	0	0	0	0	0	NA	0	0	0	0	0	0	NA	2	secondyear	1st.2nd	18	-2.97343429742655
940	R_1pMP019Odvl3lzA	9	20	Women	NotSTEM	WomenNotSTEM	Asian	Heterosexual	1.33333333333333	1.57142857142857	2	0	0	0	0	0	0	NA	0	0	0	0	0	0	NA	3	thirdyear	3rd.plus	20	-0.973434297426554
941	R_2qfSpFsO2FM4AEq	9	19	Women	NotSTEM	WomenNotSTEM	Hispanic	Heterosexual	2.33333333333333	2.71428571428571	5	0	0	0	0	0	0	NA	0	0	0	0	0	0	NA	2	secondyear	1st.2nd	19	-1.97343429742655
942	R_3r0oj7nY7dHuiUJ	9	22	Women	NotSTEM	WomenNotSTEM	White	Heterosexual	1.66666666666667	2.57142857142857	2	0	0	0	0	0	0	NA	0	0	0	0	0	0	NA	4	fourthyear+	3rd.plus	22	1.02656570257345
943	R_2uQFJB8PqWEg14w	9	21	Men	STEM	NA	NA	NA	1.44444444444444	1.14285714285714	4	0	0	0	0	0	0	NA	0	0	0	0	0	0	NA	4	fourthyear+	3rd.plus	21	0.0265657025734463
944	R_1Eh4IQVnnqczR8m	9	21	Men	NotSTEM	NA	White	Heterosexual	1.66666666666667	1.66666666666667	3	0	0	0	0	0	0	NA	0	0	0	0	0	0	NA	3	thirdyear	3rd.plus	21	0.0265657025734463
945	R_1jm5zCM6Y23NJBc	9	21	Men	NotSTEM	NA	White	Heterosexual	2	1.42857142857143	1	0	0	0	0	0	0	NA	0	0	0	0	0	0	NA	3	thirdyear	3rd.plus	21	0.0265657025734463
946	R_1F3qw6Vh83lhEz8	9	20	Women	NotSTEM	WomenNotSTEM	White	Heterosexual	1.22222222222222	1.57142857142857	2	0	0	0	0	0	0	NA	0	0	0	0	0	0	NA	3	thirdyear	3rd.plus	20	-0.973434297426554
947	R_3IVQTC4X1eUFTde	9	21	Men	NotSTEM	NA	White	Heterosexual	1.22222222222222	1.42857142857143	3	0	0	0	0	0	0	NA	0	0	0	0	0	0	NA	4	fourthyear+	3rd.plus	21	0.0265657025734463
948	R_2f1CIsqcShSzTpO	9	18	Men	NotSTEM	NA	White	Heterosexual	1.22222222222222	1	1	0	0	0	0	0	0	NA	0	0	0	0	0	0	NA	1	firstyear	1st.2nd	18	-2.97343429742655
949	R_3kH8bOpNQGap0FR	9	18	Men	NotSTEM	NA	Asian	Heterosexual	3	2.85714285714286	2	0	0	0	0	0	0	NA	0	0	0	0	0	0	NA	1	firstyear	1st.2nd	18	-2.97343429742655
950	R_3wrS13bJjzOhShj	9	21	Women	NotSTEM	WomenNotSTEM	White	Heterosexual	1.44444444444444	1.57142857142857	2	0	0	0	0	0	0	NA	0	0	0	0	0	0	NA	3	thirdyear	3rd.plus	21	0.0265657025734463
951	R_3PtqfjZHK0UoWDl	9	19	Women	NotSTEM	WomenNotSTEM	Hispanic	Heterosexual	2	3.14285714285714	4	0	0	0	0	0	0	NA	0	0	0	0	0	0	NA	3	thirdyear	3rd.plus	19	-1.97343429742655
952	R_29mEBHMgXR0yv6z	9	20	Women	NotSTEM	WomenNotSTEM	Asian	Heterosexual	2.33333333333333	2.14285714285714	3	0	0	0	0	0	0	NA	0	0	0	0	0	0	NA	4	fourthyear+	3rd.plus	20	-0.973434297426554
953	R_2v1dOU30yBJXmES	9	22	Men	NotSTEM	NA	Hispanic	Heterosexual	1.44444444444444	2	2	0	0	0	0	0	0	NA	0	0	0	0	0	0	NA	4	fourthyear+	3rd.plus	22	1.02656570257345
954	R_2cdqOM8L5wPSYwd	9	22	Women	NotSTEM	WomenNotSTEM	NA	Heterosexual	1	1.57142857142857	3	0	0	0	0	0	0	NA	0	0	0	0	0	0	NA	1	firstyear	1st.2nd	22	1.02656570257345
955	R_C97OYQR25hPOc2l	9	18	Women	NotSTEM	WomenNotSTEM	NA	Heterosexual	1.44444444444444	1.28571428571429	4	0	0	0	0	0	0	NA	0	0	0	0	0	0	NA	1	firstyear	1st.2nd	18	-2.97343429742655
956	R_2WHFP2ELuSH0BM3	9	21	Women	NotSTEM	WomenNotSTEM	White	Heterosexual	1.55555555555556	2.42857142857143	3	0	0	0	0	0	0	NA	0	0	0	0	0	0	NA	4	fourthyear+	3rd.plus	21	0.0265657025734463
957	R_BWhlhYvZMTBH2sp	9	19	Men	NotSTEM	NA	White	Heterosexual	1.33333333333333	1.28571428571429	1	0	0	0	0	0	0	NA	0	0	0	0	0	0	NA	2	secondyear	1st.2nd	19	-1.97343429742655
958	R_1OAJY8L2v8xhmVI	9	19	Women	NotSTEM	WomenNotSTEM	White	Heterosexual	1.33333333333333	1.57142857142857	1	0	0	0	0	0	0	NA	0	0	0	0	0	0	NA	2	secondyear	1st.2nd	19	-1.97343429742655
959	R_1n6ZGZ82KoJ34MK	9	19	Women	NA	NA	Middle Eastern	Heterosexual	NA	NA	3	0	0	0	0	0	0	NA	0	0	0	0	0	0	NA	2	secondyear	1st.2nd	19	-1.97343429742655
960	R_3n1neWd0KZD4PsF	9	19	Women	NotSTEM	WomenNotSTEM	NA	Heterosexual	1.66666666666667	2.66666666666667	4	0	0	0	0	0	0	NA	0	0	0	0	0	0	NA	2	secondyear	1st.2nd	19	-1.97343429742655
961	R_279XQ46oO6GCbes	9	21	Women	NotSTEM	WomenNotSTEM	White	Heterosexual	1.77777777777778	2.28571428571429	2	0	0	0	0	0	0	NA	0	0	0	0	0	0	NA	3	thirdyear	3rd.plus	21	0.0265657025734463
962	R_1rqf8ayCpTSJd7P	9	18	Men	NotSTEM	NA	NA	Heterosexual	2.44444444444444	2	4	0	0	0	0	0	0	NA	0	0	0	0	0	0	NA	1	firstyear	1st.2nd	18	-2.97343429742655
963	R_1mEGfOme0FICpi7	9	21	Women	NotSTEM	WomenNotSTEM	Asian	Heterosexual	2.44444444444444	2.71428571428571	4	0	0	0	0	0	0	NA	0	0	0	0	0	0	NA	4	fourthyear+	3rd.plus	21	0.0265657025734463
964	R_3qgnW74erzMgdSE	9	19	Men	NotSTEM	NA	White	Heterosexual	NA	NA	4	0	0	0	0	0	0	NA	0	0	0	0	0	0	NA	1	firstyear	1st.2nd	19	-1.97343429742655
965	R_24xgE36JnTDlH2N	9	19	Women	NotSTEM	WomenNotSTEM	White	Heterosexual	1.33333333333333	1	1	0	0	0	0	0	0	NA	0	0	0	0	0	0	NA	2	secondyear	1st.2nd	19	-1.97343429742655
966	R_2BxkdS5IBcEIv5O	9	21	Women	NotSTEM	WomenNotSTEM	White	Heterosexual	1	1.71428571428571	1	0	0	0	0	0	0	NA	0	0	0	0	0	0	NA	4	fourthyear+	3rd.plus	21	0.0265657025734463
967	R_OcB2o4RNCvowgUh	9	19	Women	NotSTEM	WomenNotSTEM	White	Heterosexual	3	2.85714285714286	1	0	0	0	0	0	0	NA	0	0	0	0	0	0	NA	2	secondyear	1st.2nd	19	-1.97343429742655
968	R_1rfDBByTVAkejcR	9	19	Men	NotSTEM	NA	White	Heterosexual	2.11111111111111	1.57142857142857	4	0	0	0	0	0	0	NA	0	0	0	0	0	0	NA	1	firstyear	1st.2nd	19	-1.97343429742655
969	R_29iEfuhUdW9taJy	9	21	Women	NotSTEM	WomenNotSTEM	Asian	Heterosexual	1.88888888888889	2.42857142857143	2	0	0	0	0	0	0	NA	0	0	0	0	0	0	NA	4	fourthyear+	3rd.plus	21	0.0265657025734463
970	R_1mVKMcHKvTguZp3	9	19	Women	NotSTEM	WomenNotSTEM	Black	NA	1.77777777777778	2	5	0	0	0	0	0	0	NA	0	0	0	0	0	0	NA	4	fourthyear+	3rd.plus	19	-1.97343429742655
971	R_3Mih3TaapzDKHf9	9	19	Women	STEM	WomenSTEM	Hispanic	Heterosexual	2.11111111111111	1.71428571428571	5	0	0	0	0	0	0	NA	0	0	0	0	0	0	NA	3	thirdyear	3rd.plus	19	-1.97343429742655
972	R_1rcC9jb3kuXZWKn	9	18	Men	NotSTEM	NA	Asian	Heterosexual	3.55555555555556	2.42857142857143	3	0	0	0	0	0	0	NA	0	0	0	0	0	0	NA	2	secondyear	1st.2nd	18	-2.97343429742655
973	R_3QWrnoCgQDMTVMy	9	21	Women	NotSTEM	WomenNotSTEM	Hispanic	Heterosexual	1.77777777777778	2.42857142857143	4	0	0	0	0	0	0	NA	0	0	0	0	0	0	NA	4	fourthyear+	3rd.plus	21	0.0265657025734463
974	R_2vkNq79y0gfaO1l	9	20	Women	NotSTEM	WomenNotSTEM	Hispanic	Heterosexual	1.77777777777778	2.42857142857143	3	0	0	0	0	0	0	NA	0	0	0	0	0	0	NA	3	thirdyear	3rd.plus	20	-0.973434297426554
975	R_1JJYEPT7eY61aLw	9	18	Women	NotSTEM	WomenNotSTEM	White	Heterosexual	1.55555555555556	1.42857142857143	3	0	0	0	0	0	0	NA	0	0	0	0	0	0	NA	1	firstyear	1st.2nd	18	-2.97343429742655
976	R_25tg7FFaeGVl5RK	9	18	Men	NotSTEM	NA	White	Heterosexual	1.33333333333333	1.42857142857143	3	0	0	0	0	0	0	NA	0	0	0	0	0	0	NA	1	firstyear	1st.2nd	18	-2.97343429742655
977	R_1n8juKZ7gQBAwHd	9	21	Women	NotSTEM	WomenNotSTEM	Asian	Heterosexual	3.22222222222222	3	4	0	0	0	0	0	0	NA	0	0	0	0	0	0	NA	4	fourthyear+	3rd.plus	21	0.0265657025734463
978	R_3Ws0aZdVcfPVfdn	9	19	Men	NotSTEM	NA	White	Heterosexual	NA	NA	3	0	0	0	0	0	0	NA	0	0	0	0	0	0	NA	2	secondyear	1st.2nd	19	-1.97343429742655
979	R_1o4Rpfoh989GRXy	9	19	Men	NotSTEM	NA	Asian	NA	1.88888888888889	1.71428571428571	1	0	0	0	0	0	0	NA	0	0	0	0	0	0	NA	2	secondyear	1st.2nd	19	-1.97343429742655
980	R_276V1jjjlPV6Wr5	9	19	Women	NotSTEM	WomenNotSTEM	Asian	Heterosexual	2.88888888888889	2.57142857142857	3	0	0	0	0	0	0	NA	0	0	0	0	0	0	NA	3	thirdyear	3rd.plus	19	-1.97343429742655
981	R_1QMbyCb03C9ulkF	9	19	Women	NotSTEM	WomenNotSTEM	Asian	Heterosexual	1.77777777777778	1.85714285714286	3	0	0	0	0	0	0	NA	0	0	0	0	0	0	NA	2	secondyear	1st.2nd	19	-1.97343429742655
982	R_10ZAXwBAhZFGHKs	9	21	Women	NotSTEM	WomenNotSTEM	White	Heterosexual	1.22222222222222	1.42857142857143	1	0	0	0	0	0	0	NA	0	0	0	0	0	0	NA	4	fourthyear+	3rd.plus	21	0.0265657025734463
983	R_1jVcYkroDsJz0CI	9	18	Women	NotSTEM	WomenNotSTEM	White	Heterosexual	2.55555555555556	2.14285714285714	2	0	0	0	0	0	0	NA	0	0	0	0	0	0	NA	1	firstyear	1st.2nd	18	-2.97343429742655
984	R_3etnQFUrQhZi0Ix	9	19	Men	NotSTEM	NA	NA	Heterosexual	1.22222222222222	1.14285714285714	5	0	0	0	0	0	0	NA	0	0	0	0	0	0	NA	2	secondyear	1st.2nd	19	-1.97343429742655
985	R_2rA8MZ7C3jI9EQY	9	20	Women	STEM	WomenSTEM	Black	Heterosexual	1.33333333333333	1.57142857142857	3	0	0	0	0	0	0	NA	0	0	0	0	0	0	NA	4	fourthyear+	3rd.plus	20	-0.973434297426554
986	R_3iDqTDaeav5NM4E	9	21	Men	NotSTEM	NA	White	Heterosexual	1.33333333333333	1	4	0	0	0	0	0	0	NA	0	0	0	0	0	0	NA	3	thirdyear	3rd.plus	21	0.0265657025734463
987	R_Tw9dcNAx8wokHHb	9	21	Men	NotSTEM	NA	White	Heterosexual	1.22222222222222	1.42857142857143	2	0	0	0	0	0	0	NA	0	0	0	0	0	0	NA	3	thirdyear	3rd.plus	21	0.0265657025734463
988	R_2U5cyenGOok3nOE	9	18	Women	NotSTEM	WomenNotSTEM	White	Heterosexual	1.44444444444444	1.71428571428571	4	0	0	0	0	0	0	NA	0	0	0	0	0	0	NA	1	firstyear	1st.2nd	18	-2.97343429742655
989	R_3rUi3ZEhK1yhWZ1	9	19	Women	NotSTEM	WomenNotSTEM	White	Asexual	2.77777777777778	2.14285714285714	4	0	0	0	0	0	0	NA	0	0	0	0	0	0	NA	2	secondyear	1st.2nd	19	-1.97343429742655
990	R_1inbu1CK1x5Pp5b	9	22	Men	NotSTEM	NA	White	Heterosexual	1.77777777777778	2.14285714285714	5	0	0	0	0	0	0	NA	0	0	0	0	0	0	NA	4	fourthyear+	3rd.plus	22	1.02656570257345
991	R_27PA34Zc60EIVMj	9	19	Women	NotSTEM	WomenNotSTEM	Asian	Heterosexual	NA	NA	1	0	0	0	0	0	0	NA	0	0	0	0	0	0	NA	2	secondyear	1st.2nd	19	-1.97343429742655
992	R_2OJtAPf94LgTam5	9	18	Women	NotSTEM	WomenNotSTEM	Hispanic	Heterosexual	1.44444444444444	3	3	0	0	0	0	0	0	NA	0	0	0	0	0	0	NA	2	secondyear	1st.2nd	18	-2.97343429742655
993	R_3hnzl4mSd0az97h	9	21	Women	NotSTEM	WomenNotSTEM	White	Heterosexual	1.22222222222222	1.42857142857143	3	0	0	0	0	0	0	NA	0	0	0	0	0	0	NA	3	thirdyear	3rd.plus	21	0.0265657025734463
994	R_1kTdw5N8BgVjFxz	9	18	Women	NotSTEM	WomenNotSTEM	Black	Heterosexual	1.33333333333333	1.28571428571429	2	0	0	0	0	0	0	NA	0	0	0	0	0	0	NA	2	secondyear	1st.2nd	18	-2.97343429742655
995	R_31Xf8DtWvjlW2Oz	9	21	Women	NotSTEM	WomenNotSTEM	White	Heterosexual	1.66666666666667	2	2	0	0	0	0	0	0	NA	0	0	0	0	0	0	NA	4	fourthyear+	3rd.plus	21	0.0265657025734463
996	R_ZrThOptqwt87G93	9	18	Men	NotSTEM	NA	Asian	Heterosexual	1.11111111111111	1.14285714285714	2	0	0	0	0	0	0	NA	0	0	0	0	0	0	NA	1	firstyear	1st.2nd	18	-2.97343429742655
997	R_2BgSww9USIqTRYJ	9	20	Men	NotSTEM	NA	White	Heterosexual	1.88888888888889	2.57142857142857	3	0	0	0	0	0	0	NA	0	0	0	0	0	0	NA	4	fourthyear+	3rd.plus	20	-0.973434297426554
998	R_xDUiHVKisyHYWt3	9	21	Women	NotSTEM	WomenNotSTEM	White	Bisexual	2.11111111111111	2.14285714285714	3	0	0	0	0	0	0	NA	0	0	0	0	0	0	NA	3	thirdyear	3rd.plus	21	0.0265657025734463
999	R_POrkBD9i8tZlbMJ	9	20	Women	NotSTEM	WomenNotSTEM	White	Heterosexual	1	1.57142857142857	1	0	0	0	0	0	0	NA	0	0	0	0	0	0	NA	4	fourthyear+	3rd.plus	20	-0.973434297426554
1000	R_2EtvRriXZqgDkFo	9	21	Men	NotSTEM	NA	White	Heterosexual	1.33333333333333	1.57142857142857	2	0	0	0	0	0	0	NA	0	0	0	0	0	0	NA	4	fourthyear+	3rd.plus	21	0.0265657025734463
1001	R_1zczhGHTI2DUwxj	9	21	Women	STEM	WomenSTEM	Asian	NA	4	3.42857142857143	3	0	0	0	0	0	0	NA	0	0	0	0	0	0	NA	4	fourthyear+	3rd.plus	21	0.0265657025734463
1002	R_3GrYEw8ZOEImqXq	9	21	Men	NA	NA	Hispanic	Heterosexual	2.55555555555556	2.85714285714286	4	0	0	0	0	0	0	NA	0	0	0	0	0	0	NA	4	fourthyear+	3rd.plus	21	0.0265657025734463
1003	R_2dLLqMAWkLWifTu	9	18	Men	NotSTEM	NA	White	Heterosexual	1.33333333333333	1.57142857142857	3	0	0	0	0	0	0	NA	0	0	0	0	0	0	NA	1	firstyear	1st.2nd	18	-2.97343429742655
1004	R_3lt6n6DXnNrFRlE	9	18	Women	NotSTEM	WomenNotSTEM	White	Heterosexual	2.66666666666667	3.28571428571429	3	0	0	0	0	0	0	NA	0	0	0	0	0	0	NA	1	firstyear	1st.2nd	18	-2.97343429742655
1005	R_aVL5Y4Ab0McLHBn	9	20	Women	NotSTEM	WomenNotSTEM	White	Heterosexual	1.77777777777778	4	3	0	0	0	0	0	0	NA	0	0	0	0	0	0	NA	4	fourthyear+	3rd.plus	20	-0.973434297426554
1006	R_6LSmqWxo5Dj3aEN	9	19	Men	NotSTEM	NA	Hispanic	Heterosexual	3.22222222222222	2.57142857142857	3	0	0	0	0	0	0	NA	0	0	0	0	0	0	NA	2	secondyear	1st.2nd	19	-1.97343429742655
1007	R_1Ii0p7lxnBqWkkM	9	20	Men	NotSTEM	NA	NA	Heterosexual	1.33333333333333	2.28571428571429	2	0	0	0	0	0	0	NA	0	0	0	0	0	0	NA	3	thirdyear	3rd.plus	20	-0.973434297426554
1008	R_Tvf1BfdCwNjvIMp	9	19	Men	STEM	NA	Hispanic	Heterosexual	1.77777777777778	1.85714285714286	2	0	0	0	0	0	0	NA	0	0	0	0	0	0	NA	2	secondyear	1st.2nd	19	-1.97343429742655
1009	R_VVTw5Kc5VFpaTfz	9	21	Women	NotSTEM	WomenNotSTEM	Hispanic	Lesbian	3	3.14285714285714	3	0	0	0	0	0	0	NA	0	0	0	0	0	0	NA	4	fourthyear+	3rd.plus	21	0.0265657025734463
1010	R_2Sk6NhLjgGX3Dno	9	18	Women	NotSTEM	WomenNotSTEM	Asian	Heterosexual	3.33333333333333	3	5	0	0	0	0	0	0	NA	0	0	0	0	0	0	NA	1	firstyear	1st.2nd	18	-2.97343429742655
1011	R_1gRQmATgZej9fme	9	23	Women	NotSTEM	WomenNotSTEM	NA	Heterosexual	2.22222222222222	1.71428571428571	4	0	0	0	0	0	0	NA	0	0	0	0	0	0	NA	4	fourthyear+	3rd.plus	23	2.02656570257345
1012	R_12P6TZvd8EAGx6y	9	20	Women	NotSTEM	WomenNotSTEM	White	Heterosexual	2.11111111111111	2.28571428571429	2	0	0	0	0	0	0	NA	0	0	0	0	0	0	NA	3	thirdyear	3rd.plus	20	-0.973434297426554
1013	R_1d0kGgTdncTKCLa	9	20	Women	NotSTEM	WomenNotSTEM	Asian	Heterosexual	1.88888888888889	1.85714285714286	2	0	0	0	0	0	0	NA	0	0	0	0	0	0	NA	3	thirdyear	3rd.plus	20	-0.973434297426554
1014	R_3hiJbNeatHlfais	9	20	Women	NotSTEM	WomenNotSTEM	White	Heterosexual	1.22222222222222	1.5	2	0	0	0	0	0	0	NA	0	0	0	0	0	0	NA	3	thirdyear	3rd.plus	20	-0.973434297426554
1015	R_2us2MEL3K7gYPGg	9	21	Women	NotSTEM	WomenNotSTEM	White	Lesbian	1.33333333333333	1.28571428571429	3	0	0	0	0	0	0	NA	0	0	0	0	0	0	NA	4	fourthyear+	3rd.plus	21	0.0265657025734463
1016	R_3Ea3HZ6FOu47xTy	9	18	Men	NA	NA	White	Heterosexual	NA	NA	1	0	0	0	0	0	0	NA	0	0	0	0	0	0	NA	NA	NA	NA	18	-2.97343429742655
1017	R_2D0H7yXCwp1ZHCd	9	19	Men	NotSTEM	NA	White	Heterosexual	1.11111111111111	1.71428571428571	3	0	0	0	0	0	0	NA	0	0	0	0	0	0	NA	2	secondyear	1st.2nd	19	-1.97343429742655
1018	R_3jTFXGX63tQv695	9	18	Women	NotSTEM	WomenNotSTEM	White	Heterosexual	NA	NA	5	0	0	0	0	0	0	NA	0	0	0	0	0	0	NA	1	firstyear	1st.2nd	18	-2.97343429742655
1019	R_1BXJkV9sfjXo8AV	9	18	Women	STEM	WomenSTEM	White	Heterosexual	NA	NA	3	0	0	0	0	0	0	NA	0	0	0	0	0	0	NA	1	firstyear	1st.2nd	18	-2.97343429742655
1020	R_1LBG0anoB0fthSb	9	18	Men	NotSTEM	NA	White	Heterosexual	1.33333333333333	1.42857142857143	3	0	0	0	0	0	0	NA	0	0	0	0	0	0	NA	1	firstyear	1st.2nd	18	-2.97343429742655
1021	R_2zkiVrshIURvmc6	9	18	Women	NotSTEM	WomenNotSTEM	White	Heterosexual	1.11111111111111	1.57142857142857	3	0	0	0	0	0	0	NA	0	0	0	0	0	0	NA	1	firstyear	1st.2nd	18	-2.97343429742655
1022	R_3qrHJdX1gybIj4F	9	18	Men	NotSTEM	NA	Hispanic	Heterosexual	2.22222222222222	2	2	0	0	0	0	0	0	NA	0	0	0	0	0	0	NA	1	firstyear	1st.2nd	18	-2.97343429742655
1023	R_10GIcPCEChi4ffq	9	19	Men	NotSTEM	NA	White	Heterosexual	1.66666666666667	1.42857142857143	3	0	0	0	0	0	0	NA	0	0	0	0	0	0	NA	2	secondyear	1st.2nd	19	-1.97343429742655
1024	R_wXdQxmFJssjveW5	9	18	Women	NotSTEM	WomenNotSTEM	White	Heterosexual	1	1	1	0	0	0	0	0	0	NA	0	0	0	0	0	0	NA	1	firstyear	1st.2nd	18	-2.97343429742655
1025	R_1DPg9umrrngNaUQ	9	18	Men	NotSTEM	NA	White	Heterosexual	1	1	1	0	0	0	0	0	0	NA	0	0	0	0	0	0	NA	1	firstyear	1st.2nd	18	-2.97343429742655
1026	R_2y2clJuN7YUuZjE	9	21	Women	NotSTEM	WomenNotSTEM	White	Heterosexual	1.33333333333333	1.71428571428571	2	0	0	0	0	0	0	NA	0	0	0	0	0	0	NA	4	fourthyear+	3rd.plus	21	0.0265657025734463
1027	R_322OBUTYt7UcDar	9	21	Women	STEM	WomenSTEM	White	Heterosexual	1.55555555555556	2.14285714285714	2	0	0	0	0	0	0	NA	0	0	0	0	0	0	NA	4	fourthyear+	3rd.plus	21	0.0265657025734463
1028	R_1Cg1vFaI4LsUxRw	9	20	Women	NotSTEM	WomenNotSTEM	White	Heterosexual	1.44444444444444	3.57142857142857	2	0	0	0	0	0	0	NA	0	0	0	0	0	0	NA	3	thirdyear	3rd.plus	20	-0.973434297426554
1029	R_1kYyhV7ng2qoC9w	9	19	Women	NotSTEM	WomenNotSTEM	White	Heterosexual	2	3.42857142857143	3	0	0	0	0	0	0	NA	0	0	0	0	0	0	NA	2	secondyear	1st.2nd	19	-1.97343429742655
1030	R_11dr3NK8b0jKZZL	9	20	Men	STEM	NA	White	Heterosexual	1.44444444444444	2.14285714285714	4	0	0	0	0	0	0	NA	0	0	0	0	0	0	NA	3	thirdyear	3rd.plus	20	-0.973434297426554
1031	R_2bTcWOuVgAODyJz	9	21	Women	NotSTEM	WomenNotSTEM	Asian	Heterosexual	1.22222222222222	2	3	0	0	0	0	0	0	NA	0	0	0	0	0	0	NA	4	fourthyear+	3rd.plus	21	0.0265657025734463
1032	R_1d6LNV03fLsgO5d	9	21	Women	STEM	WomenSTEM	White	Heterosexual	2.11111111111111	3	3	0	0	0	0	0	0	NA	0	0	0	0	0	0	NA	4	fourthyear+	3rd.plus	21	0.0265657025734463
1033	R_31F0qvBXNUI0KIC	9	18	Women	NotSTEM	WomenNotSTEM	Asian	Heterosexual	2.66666666666667	2.57142857142857	5	0	0	0	0	0	0	NA	0	0	0	0	0	0	NA	2	secondyear	1st.2nd	18	-2.97343429742655
1034	R_37O7iCDqBWl1vUJ	9	21	Women	NotSTEM	WomenNotSTEM	White	Heterosexual	1.44444444444444	1.28571428571429	4	0	0	0	0	0	0	NA	0	0	0	0	0	0	NA	4	fourthyear+	3rd.plus	21	0.0265657025734463
1035	R_1gLvpJ9X9FKSs2c	9	21	Women	NotSTEM	WomenNotSTEM	Asian	Heterosexual	1.33333333333333	1.14285714285714	1	0	0	0	0	0	0	NA	0	0	0	0	0	0	NA	2	secondyear	1st.2nd	21	0.0265657025734463
1036	R_2qt3AnneIDH91M3	9	21	Women	NotSTEM	WomenNotSTEM	White	Heterosexual	2.22222222222222	3.57142857142857	4	0	0	0	0	0	0	NA	0	0	0	0	0	0	NA	4	fourthyear+	3rd.plus	21	0.0265657025734463
1037	R_z6hyzMPOLZl6zQt	9	20	Men	NotSTEM	NA	White	Heterosexual	1.33333333333333	1	1	0	0	0	0	0	0	NA	0	0	0	0	0	0	NA	3	thirdyear	3rd.plus	20	-0.973434297426554
1038	R_2YtVlFXqAOATpti	9	21	Women	STEM	WomenSTEM	NA	Heterosexual	1.11111111111111	1.42857142857143	3	0	0	0	0	0	0	NA	0	0	0	0	0	0	NA	4	fourthyear+	3rd.plus	21	0.0265657025734463
1039	R_xnhGYt34omK5vW1	9	19	Men	NA	NA	Hispanic	Heterosexual	NA	NA	4	0	0	0	0	0	0	NA	0	0	0	0	0	0	NA	NA	NA	NA	19	-1.97343429742655
1040	R_2AZuIAwVPXDBDkj	9	18	Men	NotSTEM	NA	Asian	Heterosexual	2	2.28571428571429	4	0	0	0	0	0	0	NA	0	0	0	0	0	0	NA	2	secondyear	1st.2nd	18	-2.97343429742655
1041	R_2mpfcAYEn7Ch9Yt	9	20	Men	NotSTEM	NA	White	Heterosexual	2.11111111111111	1.57142857142857	4	0	0	0	0	0	0	NA	0	0	0	0	0	0	NA	3	thirdyear	3rd.plus	20	-0.973434297426554
1042	R_s5mCn8BUzQnZVo5	9	18	Women	NotSTEM	WomenNotSTEM	NA	Bisexual	NA	NA	3	0	0	0	0	0	0	NA	0	0	0	0	0	0	NA	1	firstyear	1st.2nd	18	-2.97343429742655
1043	R_1i2veqPj6rEuzue	9	19	Women	STEM	WomenSTEM	NA	Heterosexual	1.22222222222222	1.85714285714286	2	0	0	0	0	0	0	NA	0	0	0	0	0	0	NA	2	secondyear	1st.2nd	19	-1.97343429742655
1044	R_3DpYOCw67VYHpA3	9	20	Women	NA	NA	White	Bisexual	NA	NA	5	0	0	0	0	0	0	NA	0	0	0	0	0	0	NA	NA	NA	NA	20	-0.973434297426554
1045	R_3FJVnE8salvjmIA	9	20	Men	NA	NA	Hispanic	Heterosexual	NA	NA	2	0	0	0	0	0	0	NA	0	0	0	0	0	0	NA	NA	NA	NA	20	-0.973434297426554
1046	R_3Gs99F3yHTvul2R	9	19	Women	NotSTEM	WomenNotSTEM	White	NA	3	2.71428571428571	3	0	0	0	0	0	0	NA	0	0	0	0	0	0	NA	2	secondyear	1st.2nd	19	-1.97343429742655
1047	R_upL4QGUk6nFLfvb	9	18	Men	NotSTEM	NA	NA	Heterosexual	1.22222222222222	1.42857142857143	1	0	0	0	0	0	0	NA	0	0	0	0	0	0	NA	1	firstyear	1st.2nd	18	-2.97343429742655
1048	R_pscKLPIcWREfaqB	9	19	Women	NotSTEM	WomenNotSTEM	Hispanic	Heterosexual	NA	2.42857142857143	5	0	0	0	0	0	0	NA	0	0	0	0	0	0	NA	2	secondyear	1st.2nd	19	-1.97343429742655
1049	R_2XaCU81qgMoJdhE	9	21	Women	NotSTEM	WomenNotSTEM	White	Questioning	2.44444444444444	1.28571428571429	4	0	0	0	0	0	0	NA	0	0	0	0	0	0	NA	4	fourthyear+	3rd.plus	21	0.0265657025734463
1050	R_3vYTAxXT2Oo7ysF	9	20	Women	NotSTEM	WomenNotSTEM	White	Heterosexual	NA	NA	2	0	0	0	0	0	0	NA	0	0	0	0	0	0	NA	3	thirdyear	3rd.plus	20	-0.973434297426554
1051	R_129DBA0yaUdLL2D	9	21	Women	STEM	WomenSTEM	White	Heterosexual	3	3.71428571428571	4	0	0	0	0	0	0	NA	0	0	0	0	0	0	NA	4	fourthyear+	3rd.plus	21	0.0265657025734463
1052	R_9z5Y0bPjcMmDsCR	9	19	Women	NotSTEM	WomenNotSTEM	White	Heterosexual	1.11111111111111	1.28571428571429	1	0	0	0	0	0	0	NA	0	0	0	0	0	0	NA	1	firstyear	1st.2nd	19	-1.97343429742655
1053	R_3PAeebrSs66FBWT	9	18	Women	NA	NA	Asian	Heterosexual	NA	NA	3	0	0	0	0	0	0	NA	0	0	0	0	0	0	NA	1	firstyear	1st.2nd	18	-2.97343429742655
1054	R_3RwLIU7X33PMsKA	9	21	Women	NotSTEM	WomenNotSTEM	Hispanic	Heterosexual	1.22222222222222	1.28571428571429	3	0	0	0	0	0	0	NA	0	0	0	0	0	0	NA	4	fourthyear+	3rd.plus	21	0.0265657025734463
1055	R_1gArhUXgxd02nS2	9	21	Men	NotSTEM	NA	White	Heterosexual	1.77777777777778	1.71428571428571	3	0	0	0	0	0	0	NA	0	0	0	0	0	0	NA	4	fourthyear+	3rd.plus	21	0.0265657025734463
1056	R_3ham83W4IWfYQVZ	9	19	Men	NotSTEM	NA	White	Heterosexual	1.22222222222222	1.71428571428571	2	0	0	0	0	0	0	NA	0	0	0	0	0	0	NA	2	secondyear	1st.2nd	19	-1.97343429742655
1057	R_w16G77pKEFP1KEh	9	19	Women	NotSTEM	WomenNotSTEM	White	Heterosexual	1.44444444444444	1.14285714285714	1	0	0	0	0	0	0	NA	0	0	0	0	0	0	NA	2	secondyear	1st.2nd	19	-1.97343429742655
1058	R_3rNuXhPGSzgPPX0	9	18	Men	NotSTEM	NA	White	Heterosexual	1.88888888888889	3.14285714285714	4	0	0	0	0	0	0	NA	0	0	0	0	0	0	NA	2	secondyear	1st.2nd	18	-2.97343429742655
1059	R_QlT9j9pqvfpDVXr	9	18	Women	NA	NA	Hispanic	Heterosexual	NA	NA	2	0	0	0	0	0	0	NA	0	0	0	0	0	0	NA	1	firstyear	1st.2nd	18	-2.97343429742655
1060	R_6myjOTNWnj0MSjL	9	21	Women	NotSTEM	WomenNotSTEM	NA	Heterosexual	NA	NA	3	0	0	0	0	0	0	NA	0	0	0	0	0	0	NA	4	fourthyear+	3rd.plus	21	0.0265657025734463
1061	R_bkYhNPv3AFXesXD	9	20	Men	NA	NA	Hispanic	Heterosexual	NA	NA	3	0	0	0	0	0	0	NA	0	0	0	0	0	0	NA	NA	NA	NA	20	-0.973434297426554
1062	R_1JRaqRNrpBOGlV0	9	21	Women	NotSTEM	WomenNotSTEM	NA	Bisexual	3.44444444444444	2.57142857142857	3	0	0	0	0	0	0	NA	0	0	0	0	0	0	NA	4	fourthyear+	3rd.plus	21	0.0265657025734463
1063	R_1DGZVm9O4smKbBF	9	18	Women	NotSTEM	WomenNotSTEM	Asian	Heterosexual	1.33333333333333	2	1	0	0	0	0	0	0	NA	0	0	0	0	0	0	NA	1	firstyear	1st.2nd	18	-2.97343429742655
1064	R_2ciLI1ijAd6c1yn	9	18	Men	NotSTEM	NA	White	Heterosexual	2.11111111111111	2.14285714285714	4	0	0	0	0	0	0	NA	0	0	0	0	0	0	NA	1	firstyear	1st.2nd	18	-2.97343429742655
1065	R_1etpENCSuX2bK42	9	18	Women	NotSTEM	WomenNotSTEM	White	Heterosexual	1.44444444444444	2	2	0	0	0	0	0	0	NA	0	0	0	0	0	0	NA	1	firstyear	1st.2nd	18	-2.97343429742655
1066	R_QbI5sqNil77WOfn	9	18	Men	NotSTEM	NA	NA	Heterosexual	NA	NA	3	0	0	0	0	0	0	NA	0	0	0	0	0	0	NA	1	firstyear	1st.2nd	18	-2.97343429742655
1067	R_2TT6cBnRgLvSTta	9	20	Women	NotSTEM	WomenNotSTEM	White	Bisexual	1.77777777777778	1.57142857142857	4	0	0	0	0	0	0	NA	0	0	0	0	0	0	NA	3	thirdyear	3rd.plus	20	-0.973434297426554
1068	R_2WMsMdjif30bJD9	9	20	Women	NotSTEM	WomenNotSTEM	White	Heterosexual	2.22222222222222	2.57142857142857	4	0	0	0	0	0	0	NA	0	0	0	0	0	0	NA	3	thirdyear	3rd.plus	20	-0.973434297426554
1069	R_1HqkHGcKbCw6sak	9	19	Men	NotSTEM	NA	White	Heterosexual	2.44444444444444	2.71428571428571	3	0	0	0	0	0	0	NA	0	0	0	0	0	0	NA	2	secondyear	1st.2nd	19	-1.97343429742655
1070	R_3rNghKk4hYrJEei	9	21	Women	NotSTEM	WomenNotSTEM	Hispanic	Heterosexual	1.66666666666667	1.57142857142857	3	0	0	0	0	0	0	NA	0	0	0	0	0	0	NA	4	fourthyear+	3rd.plus	21	0.0265657025734463
1071	R_3fphjRInrQu5qIL	9	18	Men	NotSTEM	NA	White	Heterosexual	1.44444444444444	1	2	0	0	0	0	0	0	NA	0	0	0	0	0	0	NA	1	firstyear	1st.2nd	18	-2.97343429742655
1072	R_1IATgrG9u89IhZe	9	22	Women	NotSTEM	WomenNotSTEM	White	Heterosexual	3	3.14285714285714	3	0	0	0	0	0	0	NA	0	0	0	0	0	0	NA	5	fourthyear+	3rd.plus	22	1.02656570257345
1073	R_2OOzDDmzVXBYyA6	9	21	Women	STEM	WomenSTEM	White	Heterosexual	1	1	3	0	0	0	0	0	0	NA	0	0	0	0	0	0	NA	4	fourthyear+	3rd.plus	21	0.0265657025734463
1074	R_3efxlR8ec5V0NXF	9	19	Women	NotSTEM	WomenNotSTEM	White	Heterosexual	1	NA	3	0	0	0	0	0	0	NA	0	0	0	0	0	0	NA	2	secondyear	1st.2nd	19	-1.97343429742655
1075	R_3oBgj4QbDO7QOZE	9	18	Men	NotSTEM	NA	White	Heterosexual	1.44444444444444	1.28571428571429	3	0	0	0	0	0	0	NA	0	0	0	0	0	0	NA	1	firstyear	1st.2nd	18	-2.97343429742655
1076	R_06Qu848ng1jwx1L	9	18	Women	NotSTEM	WomenNotSTEM	White	Heterosexual	2.33333333333333	1.42857142857143	2	0	0	0	0	0	0	NA	0	0	0	0	0	0	NA	1	firstyear	1st.2nd	18	-2.97343429742655
1077	R_1la5XeC0WeEq8r0	9	19	Men	NotSTEM	NA	White	Heterosexual	NA	NA	1	0	0	0	0	0	0	NA	0	0	0	0	0	0	NA	2	secondyear	1st.2nd	19	-1.97343429742655
1078	R_3JmfIaUliuvn0zA	9	19	Women	NotSTEM	WomenNotSTEM	Asian	Heterosexual	2.11111111111111	2.28571428571429	4	0	0	0	0	0	0	NA	0	0	0	0	0	0	NA	2	secondyear	1st.2nd	19	-1.97343429742655
1079	R_1Ljv07kYVzJhD7g	9	21	Women	NotSTEM	WomenNotSTEM	White	Heterosexual	1	1.28571428571429	1	0	0	0	0	0	0	NA	0	0	0	0	0	0	NA	4	fourthyear+	3rd.plus	21	0.0265657025734463
1080	R_1MSc6reuS4h7Nky	9	18	Men	NotSTEM	NA	Asian	Heterosexual	1.44444444444444	1	2	0	0	0	0	0	0	NA	0	0	0	0	0	0	NA	1	firstyear	1st.2nd	18	-2.97343429742655
1081	R_11dsAQsYJaV0lND	9	20	Men	STEM	NA	White	Heterosexual	1.22222222222222	1.42857142857143	3	0	0	0	0	0	0	NA	0	0	0	0	0	0	NA	3	thirdyear	3rd.plus	20	-0.973434297426554
1082	R_XZdzPUnikPNUt8J	9	18	Women	NotSTEM	WomenNotSTEM	White	Heterosexual	1.55555555555556	1.85714285714286	3	0	0	0	0	0	0	NA	0	0	0	0	0	0	NA	1	firstyear	1st.2nd	18	-2.97343429742655
1083	R_VWQmegf0GePisvL	9	18	Women	NotSTEM	WomenNotSTEM	White	Heterosexual	1.66666666666667	1.42857142857143	2	0	0	0	0	0	0	NA	0	0	0	0	0	0	NA	1	firstyear	1st.2nd	18	-2.97343429742655
1084	R_1SunZYnqWliMZ8t	9	20	Women	NotSTEM	WomenNotSTEM	Black	Heterosexual	3.22222222222222	3	3	0	0	0	0	0	0	NA	0	0	0	0	0	0	NA	4	fourthyear+	3rd.plus	20	-0.973434297426554
1085	R_2diFIdF9AGGBVMB	9	18	Women	NotSTEM	WomenNotSTEM	White	Heterosexual	1	1	1	0	0	0	0	0	0	NA	0	0	0	0	0	0	NA	1	firstyear	1st.2nd	18	-2.97343429742655
1086	R_29cWSqezujpNv2A	9	20	Women	NotSTEM	WomenNotSTEM	Hispanic	Heterosexual	2.33333333333333	2.85714285714286	3	0	0	0	0	0	0	NA	0	0	0	0	0	0	NA	3	thirdyear	3rd.plus	20	-0.973434297426554
1087	R_1QuPLz2NngwJZWx	10	19	Women	NotSTEM	WomenNotSTEM	NA	Bisexual	2.33333333333333	2	2	0	0	0	0	0	0	NA	0	0	0	0	0	0	NA	2	secondyear	1st.2nd	19	-1.97343429742655
1088	R_1dskW9AUtDXE6Gn	10	18	Women	NotSTEM	WomenNotSTEM	White	Queer	2.33333333333333	3.71428571428571	3	0	0	0	0	0	0	NA	0	0	0	0	0	0	NA	1	firstyear	1st.2nd	18	-2.97343429742655
1089	R_2SCUfWn0El5QD2A	10	20	Women	NotSTEM	WomenNotSTEM	Asian	Pan	2.33333333333333	2.85714285714286	5	0	0	0	0	0	0	NA	0	0	0	0	0	0	NA	2	secondyear	1st.2nd	20	-0.973434297426554
1090	R_u8GIfzXGdV6QMRb	10	19	Women	NotSTEM	WomenNotSTEM	White	Heterosexual	2.22222222222222	2.71428571428571	5	0	0	0	0	0	0	NA	0	0	0	0	0	0	NA	2	secondyear	1st.2nd	19	-1.97343429742655
1091	R_2QPoILYKZBxE1rR	10	18	Women	NotSTEM	WomenNotSTEM	Asian	Heterosexual	NA	NA	5	0	0	0	0	0	0	NA	0	0	0	0	0	0	NA	1	firstyear	1st.2nd	18	-2.97343429742655
1092	R_3G6DuN8uodAiec3	10	23	Women	NotSTEM	WomenNotSTEM	Asian	Heterosexual	1.66666666666667	1	3	0	0	0	0	0	0	NA	0	0	0	0	0	0	NA	4	fourthyear+	3rd.plus	23	2.02656570257345
1093	R_3P5IM5W2RxSjjWJ	10	21	Men	NotSTEM	NA	White	Heterosexual	1.77777777777778	2.42857142857143	2	0	0	0	0	0	0	NA	0	0	0	0	0	0	NA	2	secondyear	1st.2nd	21	0.0265657025734463
1094	R_1jNxbGW9PPbtUQj	10	23	Women	NotSTEM	WomenNotSTEM	White	Heterosexual	3.33333333333333	3	4	0	0	0	0	0	0	NA	0	0	0	0	0	0	NA	5	fourthyear+	3rd.plus	23	2.02656570257345
1095	R_3JCW7sDldzFkDcK	10	23	Women	NotSTEM	WomenNotSTEM	Hispanic	Heterosexual	2	2.57142857142857	4	0	0	0	0	0	0	NA	0	0	0	0	0	0	NA	5	fourthyear+	3rd.plus	23	2.02656570257345
1096	R_2UYgae4ZO6qHFwm	10	18	Men	NotSTEM	NA	Black	Heterosexual	1.33333333333333	1	2	0	0	0	0	0	0	NA	0	0	0	0	0	0	NA	1	firstyear	1st.2nd	18	-2.97343429742655
1097	R_SVm8Qqcc0iznj45	10	20	Women	NotSTEM	WomenNotSTEM	White	Heterosexual	1.88888888888889	2.42857142857143	4	0	0	0	0	0	0	NA	0	0	0	0	0	0	NA	3	thirdyear	3rd.plus	20	-0.973434297426554
1098	R_3npFsd3mcW4LUSP	10	28	Women	NotSTEM	WomenNotSTEM	Asian	Heterosexual	1.55555555555556	1.71428571428571	5	0	0	0	0	0	0	NA	0	0	0	0	0	0	NA	4	fourthyear+	3rd.plus	28	7.02656570257345
1099	R_2ygD8uW3yokxudj	10	23	Women	NotSTEM	WomenNotSTEM	White	Bisexual	3.55555555555556	3.28571428571429	5	0	0	0	0	0	0	NA	0	0	0	0	0	0	NA	3	thirdyear	3rd.plus	23	2.02656570257345
1100	R_8cx6KrbzQ8dFHjP	10	21	Men	NotSTEM	NA	Black	Heterosexual	3.44444444444444	3.71428571428571	5	0	0	0	0	0	0	NA	0	0	0	0	0	0	NA	3	thirdyear	3rd.plus	21	0.0265657025734463
1101	R_2uwBgWL8mrvsqBg	10	20	Women	NotSTEM	WomenNotSTEM	Hispanic	Lesbian	2.11111111111111	1.85714285714286	4	0	0	0	0	0	0	NA	0	0	0	0	0	0	NA	3	thirdyear	3rd.plus	20	-0.973434297426554
1102	R_2AQp8bTfO9dKUNc	10	27	Men	NotSTEM	NA	Asian	NA	2.88888888888889	2.42857142857143	4	0	0	0	0	0	0	NA	0	0	0	0	0	0	NA	3	thirdyear	3rd.plus	27	6.02656570257345
1103	R_3Gjt6THLs9G7BAn	10	20	Men	NotSTEM	NA	White	Heterosexual	2.55555555555556	3	4	0	0	0	0	0	0	NA	0	0	0	0	0	0	NA	3	thirdyear	3rd.plus	20	-0.973434297426554
1104	R_oYw11M3G8UWeQmJ	10	20	Women	NotSTEM	WomenNotSTEM	White	Bisexual	2.55555555555556	2.85714285714286	5	0	0	0	0	0	0	NA	0	0	0	0	0	0	NA	3	thirdyear	3rd.plus	20	-0.973434297426554
1105	R_XO0cS23aChmNfcB	10	20	Women	NotSTEM	WomenNotSTEM	White	Heterosexual	NA	2.85714285714286	2	0	0	0	0	0	0	NA	0	0	0	0	0	0	NA	2	secondyear	1st.2nd	20	-0.973434297426554
1106	R_3O9r5eNdZVSVrwO	10	22	Men	NotSTEM	NA	NA	Heterosexual	NA	NA	3	0	0	0	0	0	0	NA	0	0	0	0	0	0	NA	4	fourthyear+	3rd.plus	22	1.02656570257345
1107	R_ZEJUJ7teMQjZK8h	10	22	Women	NotSTEM	WomenNotSTEM	Asian	Heterosexual	3.66666666666667	3.85714285714286	1	0	0	0	0	0	0	NA	0	0	0	0	0	0	NA	4	fourthyear+	3rd.plus	22	1.02656570257345
1108	R_117aRY5JerLiPbo	10	20	Women	NotSTEM	WomenNotSTEM	Asian	Heterosexual	1.66666666666667	2	5	0	0	0	0	0	0	NA	0	0	0	0	0	0	NA	3	thirdyear	3rd.plus	20	-0.973434297426554
1109	R_1Oot6DqDh6ULhTO	10	20	Men	NA	NA	Asian	Heterosexual	NA	NA	3	0	0	0	0	0	0	NA	0	0	0	0	0	0	NA	NA	NA	NA	20	-0.973434297426554
1110	R_3s7zmD8z8368Xkm	10	21	Men	NotSTEM	NA	White	Heterosexual	3.66666666666667	3.71428571428571	4	0	0	0	0	0	0	NA	0	0	0	0	0	0	NA	4	fourthyear+	3rd.plus	21	0.0265657025734463
1111	R_O8b3oJqjtJhz6lX	10	21	Men	NotSTEM	NA	Asian	Heterosexual	2.66666666666667	2.28571428571429	3	0	0	0	0	0	0	NA	0	0	0	0	0	0	NA	3	thirdyear	3rd.plus	21	0.0265657025734463
1112	R_2PhfbrBGzx1wXQw	10	20	Women	NotSTEM	WomenNotSTEM	NA	Bisexual	2.44444444444444	1.85714285714286	3	0	0	0	0	0	0	NA	0	0	0	0	0	0	NA	3	thirdyear	3rd.plus	20	-0.973434297426554
1113	R_AmR7mq3AqgomEvf	10	23	Women	NotSTEM	WomenNotSTEM	Black	Pan	3.44444444444444	3.42857142857143	5	0	0	0	0	0	0	NA	0	0	0	0	0	0	NA	2	secondyear	1st.2nd	23	2.02656570257345
1114	R_2rjukjL4qXp1hJ6	10	20	Men	NotSTEM	NA	Hispanic	Heterosexual	3	3.14285714285714	4	0	0	0	0	0	0	NA	0	0	0	0	0	0	NA	1	firstyear	1st.2nd	20	-0.973434297426554
1115	R_3ix58AQSzjhf8Pb	10	19	Women	STEM	WomenSTEM	Asian	Heterosexual	2.66666666666667	2.85714285714286	4	0	0	0	0	0	0	NA	0	0	0	0	0	0	NA	2	secondyear	1st.2nd	19	-1.97343429742655
1116	R_2DLIJ5OVfJA3I85	10	21	Women	NotSTEM	WomenNotSTEM	White	Heterosexual	3.88888888888889	2.28571428571429	5	0	0	0	0	0	0	NA	0	0	0	0	0	0	NA	4	fourthyear+	3rd.plus	21	0.0265657025734463
1117	R_3CD9ZHY18PP5ACK	10	21	Men	NotSTEM	NA	NA	Heterosexual	1.33333333333333	1.57142857142857	2	0	0	0	0	0	0	NA	0	0	0	0	0	0	NA	4	fourthyear+	3rd.plus	21	0.0265657025734463
1118	R_3nvdGBdENRCLFAC	10	20	Men	NotSTEM	NA	White	Heterosexual	1.44444444444444	1.28571428571429	1	0	0	0	0	0	0	NA	0	0	0	0	0	0	NA	2	secondyear	1st.2nd	20	-0.973434297426554
1119	R_9ppTurs8iAiATQd	10	21	Women	NotSTEM	WomenNotSTEM	Black	Bisexual	1.33333333333333	2.28571428571429	4	0	0	0	0	0	0	NA	0	0	0	0	0	0	NA	4	fourthyear+	3rd.plus	21	0.0265657025734463
1120	R_BA4rGjHkWmOGTNT	10	18	Women	NotSTEM	WomenNotSTEM	White	Asexual	1.88888888888889	1.85714285714286	2	0	0	0	0	0	0	NA	0	0	0	0	0	0	NA	1	firstyear	1st.2nd	18	-2.97343429742655
1121	R_1KxL4GLWNik0wZg	10	23	Women	NotSTEM	WomenNotSTEM	Hispanic	Heterosexual	2.11111111111111	2.28571428571429	5	0	0	0	0	0	0	NA	0	0	0	0	0	0	NA	3	thirdyear	3rd.plus	23	2.02656570257345
1122	R_3gXiuE3aVFc9eGL	10	19	Women	NotSTEM	WomenNotSTEM	White	Heterosexual	3.33333333333333	3.14285714285714	2	0	0	0	0	0	0	NA	0	0	0	0	0	0	NA	1	firstyear	1st.2nd	19	-1.97343429742655
1123	R_xFcPzaLjhmwISoV	10	23	Men	NotSTEM	NA	White	Heterosexual	2.33333333333333	3	4	0	0	0	0	0	0	NA	0	0	0	0	0	0	NA	2	secondyear	1st.2nd	23	2.02656570257345
1124	R_2trt0fJ9jxN1Hvf	10	19	Men	NotSTEM	NA	White	Heterosexual	3.66666666666667	3.85714285714286	3	0	0	0	0	0	0	NA	0	0	0	0	0	0	NA	2	secondyear	1st.2nd	19	-1.97343429742655
1125	R_1dbrIYFNFVXmm9S	10	20	Women	NotSTEM	WomenNotSTEM	White	Bisexual	2.22222222222222	2	3	0	0	0	0	0	0	NA	0	0	0	0	0	0	NA	3	thirdyear	3rd.plus	20	-0.973434297426554
1126	R_2PbA9MSHIKneIpg	10	18	Women	NotSTEM	WomenNotSTEM	NA	Questioning	1.66666666666667	2	3	0	0	0	0	0	0	NA	0	0	0	0	0	0	NA	1	firstyear	1st.2nd	18	-2.97343429742655
1127	R_1MPNAs4Gu7qGoQh	10	18	Women	NotSTEM	WomenNotSTEM	Asian	Heterosexual	1.88888888888889	2.42857142857143	2	0	0	0	0	0	0	NA	0	0	0	0	0	0	NA	1	firstyear	1st.2nd	18	-2.97343429742655
1128	R_Z2BwczM9uPBSCQh	10	19	Men	NotSTEM	NA	Hispanic	Heterosexual	1.88888888888889	2.28571428571429	4	0	0	0	0	0	0	NA	0	0	0	0	0	0	NA	1	firstyear	1st.2nd	19	-1.97343429742655
1129	R_2f0UwOwyc6rIDke	10	18	Women	NotSTEM	WomenNotSTEM	Asian	Bisexual	3.88888888888889	3.85714285714286	3	0	0	0	0	0	0	NA	0	0	0	0	0	0	NA	1	firstyear	1st.2nd	18	-2.97343429742655
1130	R_2pYpK4mw54cQeH4	10	20	Women	NotSTEM	WomenNotSTEM	White	Questioning	1.33333333333333	1.28571428571429	4	0	0	0	0	0	0	NA	0	0	0	0	0	0	NA	3	thirdyear	3rd.plus	20	-0.973434297426554
1131	R_2bOtM3e6AKicGUA	10	22	Men	NotSTEM	NA	Asian	Heterosexual	1.77777777777778	1.71428571428571	3	0	0	0	0	0	0	NA	0	0	0	0	0	0	NA	3	thirdyear	3rd.plus	22	1.02656570257345
1132	R_3imA5kn6dNgstNB	10	21	Men	NotSTEM	NA	White	Heterosexual	3.11111111111111	3.42857142857143	4	0	0	0	0	0	0	NA	0	0	0	0	0	0	NA	4	fourthyear+	3rd.plus	21	0.0265657025734463
1133	R_Ck9teut5HDSciZj	10	19	Women	NotSTEM	WomenNotSTEM	NA	Lesbian	2.33333333333333	2.57142857142857	3	0	0	0	0	0	0	NA	0	0	0	0	0	0	NA	2	secondyear	1st.2nd	19	-1.97343429742655
1134	R_3EKlIVFl0yprfUk	10	19	Women	NotSTEM	WomenNotSTEM	White	Bisexual	3.11111111111111	3.71428571428571	3	0	0	0	0	0	0	NA	0	0	0	0	0	0	NA	1	firstyear	1st.2nd	19	-1.97343429742655
1135	R_1imLnTAEWKnWvvv	10	19	Women	NotSTEM	WomenNotSTEM	White	Heterosexual	1.66666666666667	NA	5	0	0	0	0	0	0	NA	0	0	0	0	0	0	NA	1	firstyear	1st.2nd	19	-1.97343429742655
1136	R_2rZT8nsDLxs2DZi	10	18	Women	NotSTEM	WomenNotSTEM	White	Queer	1.66666666666667	2.28571428571429	2	0	0	0	0	0	0	NA	0	0	0	0	0	0	NA	1	firstyear	1st.2nd	18	-2.97343429742655
1137	R_1mgS69maxJZZYTe	10	20	Men	NotSTEM	NA	White	Heterosexual	2	2.14285714285714	2	0	0	0	0	0	0	NA	0	0	0	0	0	0	NA	2	secondyear	1st.2nd	20	-0.973434297426554
1138	R_A6fxAl0WLhM5EL7	10	18	Women	NotSTEM	WomenNotSTEM	NA	Heterosexual	2.88888888888889	3.14285714285714	2	0	0	0	0	0	0	NA	0	0	0	0	0	0	NA	1	firstyear	1st.2nd	18	-2.97343429742655
1139	R_3EKXXKTCxNmgx3L	10	21	Women	NotSTEM	WomenNotSTEM	Asian	Heterosexual	NA	NA	4	0	0	0	0	0	0	NA	0	0	0	0	0	0	NA	1	firstyear	1st.2nd	21	0.0265657025734463
1140	R_3hA47isqDczs8XN	10	22	Men	NotSTEM	NA	White	Heterosexual	3.55555555555556	4	4	0	0	0	0	0	0	NA	0	0	0	0	0	0	NA	4	fourthyear+	3rd.plus	22	1.02656570257345
1141	R_2aQq2Y1Sv10pLrl	10	28	Women	NotSTEM	WomenNotSTEM	NA	Bisexual	4	3.57142857142857	4	0	0	0	0	0	0	NA	0	0	0	0	0	0	NA	4	fourthyear+	3rd.plus	28	7.02656570257345
1142	R_1FzvuJZ2YNNtMaV	10	18	Women	NotSTEM	WomenNotSTEM	NA	Queer	2	2.14285714285714	3	0	0	0	0	0	0	NA	0	0	0	0	0	0	NA	1	firstyear	1st.2nd	18	-2.97343429742655
1143	R_11jdomK4xcukIvy	10	26	Men	NotSTEM	NA	Hispanic	Heterosexual	1.88888888888889	1.42857142857143	5	0	0	0	0	0	0	NA	0	0	0	0	0	0	NA	7	fourthyear+	3rd.plus	26	5.02656570257345
1144	R_2DLE4xjmKf0jH8b	10	21	Men	NotSTEM	NA	NA	Heterosexual	1.88888888888889	2	3	0	0	0	0	0	0	NA	0	0	0	0	0	0	NA	3	thirdyear	3rd.plus	21	0.0265657025734463
1145	R_cYojlKkGepwwJPj	10	23	Men	STEM	NA	White	Heterosexual	2.55555555555556	3.28571428571429	1	0	0	0	0	0	0	NA	0	0	0	0	0	0	NA	3	thirdyear	3rd.plus	23	2.02656570257345
1146	R_2Ez7ldB11xJyfar	10	18	Men	NotSTEM	NA	Asian	Heterosexual	2	2	3	0	0	0	0	0	0	NA	0	0	0	0	0	0	NA	1	firstyear	1st.2nd	18	-2.97343429742655
1147	R_25SDnLzJWSoHhdM	10	19	Women	NotSTEM	WomenNotSTEM	White	Bisexual	NA	NA	1	0	0	0	0	0	0	NA	0	0	0	0	0	0	NA	2	secondyear	1st.2nd	19	-1.97343429742655
1148	R_26c1DEXih2hTsse	10	24	Women	NotSTEM	WomenNotSTEM	NA	Pan	1.77777777777778	1.28571428571429	5	0	0	0	0	0	0	NA	0	0	0	0	0	0	NA	3	thirdyear	3rd.plus	24	3.02656570257345
1149	R_1Nn2b7aW2NnpQsU	10	18	Men	NotSTEM	NA	NA	Bisexual	3	2.85714285714286	2	0	0	0	0	0	0	NA	0	0	0	0	0	0	NA	3	thirdyear	3rd.plus	18	-2.97343429742655
1150	R_2BkDnoqXp45h3Jw	10	24	Women	STEM	WomenSTEM	Asian	Heterosexual	2.33333333333333	1.85714285714286	3	0	0	0	0	0	0	NA	0	0	0	0	0	0	NA	7	fourthyear+	3rd.plus	24	3.02656570257345
1151	R_cUCG9nmZyCfXe3T	10	20	Men	NotSTEM	NA	White	Bisexual	1.66666666666667	2.14285714285714	1	0	0	0	0	0	0	NA	0	0	0	0	0	0	NA	2	secondyear	1st.2nd	20	-0.973434297426554
1152	R_O0UBdIKm1qGv0EF	10	19	Women	NotSTEM	WomenNotSTEM	White	Bisexual	2.33333333333333	3.14285714285714	2	0	0	0	0	0	0	NA	0	0	0	0	0	0	NA	2	secondyear	1st.2nd	19	-1.97343429742655
1153	R_3I6wKjMxEXTfzzC	10	21	Women	NotSTEM	WomenNotSTEM	NA	Heterosexual	2	1.42857142857143	2	0	0	0	0	0	0	NA	0	0	0	0	0	0	NA	3	thirdyear	3rd.plus	21	0.0265657025734463
1154	R_2aPiwnfHBZlWIa4	10	20	Men	NotSTEM	NA	White	Pan	3.11111111111111	4	5	0	0	0	0	0	0	NA	0	0	0	0	0	0	NA	1	firstyear	1st.2nd	20	-0.973434297426554
1155	R_2bHGVrnpk4T1mqD	10	27	Men	NotSTEM	NA	White	Heterosexual	1.66666666666667	2.28571428571429	5	0	0	0	0	0	0	NA	0	0	0	0	0	0	NA	3	thirdyear	3rd.plus	27	6.02656570257345
1156	R_3jZ0KnVjOm0IU6w	10	25	Men	NotSTEM	NA	NA	Heterosexual	1.33333333333333	1.71428571428571	1	0	0	0	0	0	0	NA	0	0	0	0	0	0	NA	5	fourthyear+	3rd.plus	25	4.02656570257345
1157	R_2BypEVsNJwUlsaG	10	18	Men	NA	NA	Hispanic	Heterosexual	NA	NA	4	0	0	0	0	0	0	NA	0	0	0	0	0	0	NA	NA	NA	NA	18	-2.97343429742655
1158	R_3RkZ4fivtcraJyM	10	18	Men	NotSTEM	NA	White	Heterosexual	1.66666666666667	1.28571428571429	3	0	0	0	0	0	0	NA	0	0	0	0	0	0	NA	1	firstyear	1st.2nd	18	-2.97343429742655
1159	R_3nuUp5f6bsSBXvb	10	20	Men	NotSTEM	NA	White	Heterosexual	2.88888888888889	3.14285714285714	3	0	0	0	0	0	0	NA	0	0	0	0	0	0	NA	3	thirdyear	3rd.plus	20	-0.973434297426554
1160	R_9SSkKLLCeFUTGYF	10	20	Women	STEM	WomenSTEM	White	Heterosexual	2.11111111111111	2.85714285714286	3	0	0	0	0	0	0	NA	0	0	0	0	0	0	NA	2	secondyear	1st.2nd	20	-0.973434297426554
1161	R_8G7rz3VLXiuC8nv	10	22	Men	NotSTEM	NA	NA	Heterosexual	2.33333333333333	1.85714285714286	2	0	0	0	0	0	0	NA	0	0	0	0	0	0	NA	3	thirdyear	3rd.plus	22	1.02656570257345
1162	R_YcdsE3iVnTQWqhH	10	20	Women	NotSTEM	WomenNotSTEM	Black	Heterosexual	2.66666666666667	3.14285714285714	4	0	0	0	0	0	0	NA	0	0	0	0	0	0	NA	2	secondyear	1st.2nd	20	-0.973434297426554
1163	R_3dWCYwqR7OYnEdY	10	19	Women	NotSTEM	WomenNotSTEM	NA	Queer	3.22222222222222	3.28571428571429	5	0	0	0	0	0	0	NA	0	0	0	0	0	0	NA	2	secondyear	1st.2nd	19	-1.97343429742655
1164	R_22YdVWxjd71YrKU	10	18	Women	NotSTEM	WomenNotSTEM	Black	Lesbian	1.11111111111111	1.57142857142857	5	0	0	0	0	0	0	NA	0	0	0	0	0	0	NA	1	firstyear	1st.2nd	18	-2.97343429742655
1165	R_VUNVBT4FMZdb7NL	10	20	Women	NotSTEM	WomenNotSTEM	Asian	Heterosexual	2.44444444444444	2.57142857142857	4	0	0	0	0	0	0	NA	0	0	0	0	0	0	NA	2	secondyear	1st.2nd	20	-0.973434297426554
1166	R_1jOZEStnrdY7NX5	10	23	Men	NotSTEM	NA	Asian	Heterosexual	2.22222222222222	2	3	0	0	0	0	0	0	NA	0	0	0	0	0	0	NA	2	secondyear	1st.2nd	23	2.02656570257345
1167	R_3iPiY7x016xwu9u	10	18	Women	NotSTEM	WomenNotSTEM	Asian	Heterosexual	2.55555555555556	3.14285714285714	3	0	0	0	0	0	0	NA	0	0	0	0	0	0	NA	1	firstyear	1st.2nd	18	-2.97343429742655
1168	R_3dXtvByaTmWonSt	10	21	Women	NotSTEM	WomenNotSTEM	Hispanic	Heterosexual	1.33333333333333	1.33333333333333	2	0	0	0	0	0	0	NA	0	0	0	0	0	0	NA	4	fourthyear+	3rd.plus	21	0.0265657025734463
1169	R_3E9EUULfPDh2y2W	10	21	Women	NotSTEM	WomenNotSTEM	Asian	Heterosexual	1.44444444444444	1.42857142857143	4	0	0	0	0	0	0	NA	0	0	0	0	0	0	NA	4	fourthyear+	3rd.plus	21	0.0265657025734463
1170	R_1OkqXMkY1xFcML3	10	19	Women	NotSTEM	WomenNotSTEM	White	Lesbian	2.11111111111111	3.57142857142857	4	0	0	0	0	0	0	NA	0	0	0	0	0	0	NA	2	secondyear	1st.2nd	19	-1.97343429742655
1171	R_3QXWE1mmtCC5Rg9	10	21	Women	NotSTEM	WomenNotSTEM	NA	Heterosexual	1.66666666666667	1.57142857142857	4	0	0	0	0	0	0	NA	0	0	0	0	0	0	NA	4	fourthyear+	3rd.plus	21	0.0265657025734463
1172	R_2DMmC6mm1uhhE72	10	18	Men	NotSTEM	NA	White	Questioning	2.88888888888889	3	3	0	0	0	0	0	0	NA	0	0	0	0	0	0	NA	1	firstyear	1st.2nd	18	-2.97343429742655
1173	R_2YrjacBsmu4M1Uv	10	19	Women	NotSTEM	WomenNotSTEM	White	Heterosexual	NA	NA	4	0	0	0	0	0	0	NA	0	0	0	0	0	0	NA	2	secondyear	1st.2nd	19	-1.97343429742655
1174	R_33yERWdCC67ZNZU	10	20	Men	NotSTEM	NA	Hispanic	Heterosexual	1	1	2	0	0	0	0	0	0	NA	0	0	0	0	0	0	NA	3	thirdyear	3rd.plus	20	-0.973434297426554
1175	R_UMCmLc2uErdInp7	10	22	Men	STEM	NA	White	Heterosexual	2.22222222222222	1.57142857142857	2	0	0	0	0	0	0	NA	0	0	0	0	0	0	NA	2	secondyear	1st.2nd	22	1.02656570257345
1176	R_3oyYeeCOk0whCwF	10	19	Women	NotSTEM	WomenNotSTEM	Asian	Heterosexual	1.33333333333333	1.42857142857143	2	0	0	0	0	0	0	NA	0	0	0	0	0	0	NA	2	secondyear	1st.2nd	19	-1.97343429742655
1177	R_ylM2WjMRfGdH201	10	21	Men	NotSTEM	NA	Asian	Heterosexual	1.88888888888889	2.14285714285714	4	0	0	0	0	0	0	NA	0	0	0	0	0	0	NA	2	secondyear	1st.2nd	21	0.0265657025734463
1178	R_1kG1h8DzHJAMzhN	10	20	Men	NotSTEM	NA	Black	Queer	3.88888888888889	4	5	0	0	0	0	0	0	NA	0	0	0	0	0	0	NA	2	secondyear	1st.2nd	20	-0.973434297426554
1179	R_2qeoYM1otXeP69f	10	19	Men	NotSTEM	NA	White	Heterosexual	1.44444444444444	1.28571428571429	4	0	0	0	0	0	0	NA	0	0	0	0	0	0	NA	1	firstyear	1st.2nd	19	-1.97343429742655
1180	R_ONLb2210KgULBe1	10	24	Men	NotSTEM	NA	White	Heterosexual	1.66666666666667	1.28571428571429	3	0	0	0	0	0	0	NA	0	0	0	0	0	0	NA	3	thirdyear	3rd.plus	24	3.02656570257345
1181	R_2Etpb2dVxryGCra	10	23	Women	NotSTEM	WomenNotSTEM	White	Pan	3.22222222222222	2.71428571428571	4	0	0	0	0	0	0	NA	0	0	0	0	0	0	NA	1	firstyear	1st.2nd	23	2.02656570257345
1182	R_2QAjH7mfJEs1IRs	10	21	Men	NotSTEM	NA	Black	NA	1	1	3	0	0	0	0	0	0	NA	0	0	0	0	0	0	NA	4	fourthyear+	3rd.plus	21	0.0265657025734463
1183	R_2aQwDM9iYTFHXNh	10	21	Women	NotSTEM	WomenNotSTEM	Asian	Heterosexual	2.11111111111111	2	3	0	0	0	0	0	0	NA	0	0	0	0	0	0	NA	4	fourthyear+	3rd.plus	21	0.0265657025734463
1184	R_3kzkO5QoB0bkGOM	10	18	Men	NotSTEM	NA	White	Heterosexual	1.22222222222222	1.42857142857143	2	0	0	0	0	0	0	NA	0	0	0	0	0	0	NA	1	firstyear	1st.2nd	18	-2.97343429742655
1185	R_2YyQ3gI4tOR56U8	10	20	Women	NotSTEM	WomenNotSTEM	Hispanic	Questioning	NA	NA	4	0	0	0	0	0	0	NA	0	0	0	0	0	0	NA	2	secondyear	1st.2nd	20	-0.973434297426554
1186	R_Zwt28BqN55WYQo1	10	22	Women	NotSTEM	WomenNotSTEM	White	Heterosexual	1.88888888888889	2.14285714285714	3	0	0	0	0	0	0	NA	0	0	0	0	0	0	NA	4	fourthyear+	3rd.plus	22	1.02656570257345
1187	R_3n6hvF4WVmz7Z80	10	21	Women	STEM	WomenSTEM	Hispanic	Queer	3.44444444444444	3	4	0	0	0	0	0	0	NA	0	0	0	0	0	0	NA	4	fourthyear+	3rd.plus	21	0.0265657025734463
1188	R_1lfYN9sn0x3hJMp	10	21	Women	NotSTEM	WomenNotSTEM	White	Lesbian	3.22222222222222	3.14285714285714	2	0	0	0	0	0	0	NA	0	0	0	0	0	0	NA	3	thirdyear	3rd.plus	21	0.0265657025734463
1189	R_1lAfzdbWR0jK5ly	10	19	Men	NotSTEM	NA	White	Heterosexual	1.55555555555556	1.14285714285714	2	0	0	0	0	0	0	NA	0	0	0	0	0	0	NA	2	secondyear	1st.2nd	19	-1.97343429742655
1190	R_1ghUmgf6VpSUYqm	10	22	Women	NotSTEM	WomenNotSTEM	White	Bisexual	2.22222222222222	3.28571428571429	2	0	0	0	0	0	0	NA	0	0	0	0	0	0	NA	4	fourthyear+	3rd.plus	22	1.02656570257345
1191	R_3lG3WXpKkbSiofA	10	19	Women	NotSTEM	WomenNotSTEM	White	Bisexual	2	2	3	0	0	0	0	0	0	NA	0	0	0	0	0	0	NA	2	secondyear	1st.2nd	19	-1.97343429742655
1192	R_3oNlAvRkZJ7HPRz	10	20	Men	NotSTEM	NA	White	Heterosexual	3.55555555555556	3	3	0	0	0	0	0	0	NA	0	0	0	0	0	0	NA	2	secondyear	1st.2nd	20	-0.973434297426554
1193	R_3QFcgPA7sId0Lop	10	20	Women	NotSTEM	WomenNotSTEM	Asian	Pan	1.66666666666667	2	3	0	0	0	0	0	0	NA	0	0	0	0	0	0	NA	2	secondyear	1st.2nd	20	-0.973434297426554
1194	R_2bPmlkhUcRmlqCA	10	20	Women	STEM	WomenSTEM	Asian	Pan	2.55555555555556	2.57142857142857	2	0	0	0	0	0	0	NA	0	0	0	0	0	0	NA	3	thirdyear	3rd.plus	20	-0.973434297426554
1195	R_tPwosyLC8OXbvJ7	10	18	Women	NA	NA	White	Lesbian	NA	NA	4	0	0	0	0	0	0	NA	0	0	0	0	0	0	NA	NA	NA	NA	18	-2.97343429742655
1196	R_307BBWHi21BPBnu	10	18	Women	NotSTEM	WomenNotSTEM	Asian	NA	NA	NA	2	0	0	0	0	0	0	NA	0	0	0	0	0	0	NA	4	fourthyear+	3rd.plus	18	-2.97343429742655
1197	R_3j1dMWtW3fiTMJs	10	28	Women	NotSTEM	WomenNotSTEM	Hispanic	Heterosexual	2.125	2.42857142857143	5	0	0	0	0	0	0	NA	0	0	0	0	0	0	NA	5	fourthyear+	3rd.plus	28	7.02656570257345
1198	R_29lYK2XByARqaE0	10	21	Women	NotSTEM	WomenNotSTEM	NA	Heterosexual	1.55555555555556	3.14285714285714	3	0	0	0	0	0	0	NA	0	0	0	0	0	0	NA	2	secondyear	1st.2nd	21	0.0265657025734463
1199	R_d1io8wGKOfaeoyl	10	21	Men	NotSTEM	NA	Asian	Heterosexual	2.55555555555556	1.57142857142857	5	0	0	0	0	0	0	NA	0	0	0	0	0	0	NA	4	fourthyear+	3rd.plus	21	0.0265657025734463
1200	R_22A1Pq1DbhrUyZM	10	19	Women	STEM	WomenSTEM	NA	Questioning	NA	NA	2	0	0	0	0	0	0	NA	0	0	0	0	0	0	NA	2	secondyear	1st.2nd	19	-1.97343429742655
1201	R_2fJXS1kucCxkI5x	10	18	Women	NotSTEM	WomenNotSTEM	NA	Bisexual	2.33333333333333	2.85714285714286	3	0	0	0	0	0	0	NA	0	0	0	0	0	0	NA	1	firstyear	1st.2nd	18	-2.97343429742655
1202	R_2uyusaFFpLZdj4Q	10	21	Women	NotSTEM	WomenNotSTEM	Hispanic	Heterosexual	2.22222222222222	3.71428571428571	4	0	0	0	0	0	0	NA	0	0	0	0	0	0	NA	4	fourthyear+	3rd.plus	21	0.0265657025734463
1203	R_RKRC31jndSTa8SJ	10	18	Men	NotSTEM	NA	White	Heterosexual	1.66666666666667	1.85714285714286	2	0	0	0	0	0	0	NA	0	0	0	0	0	0	NA	1	firstyear	1st.2nd	18	-2.97343429742655
1204	R_26g0EwnhDg54DyJ	10	21	Women	NotSTEM	WomenNotSTEM	White	Heterosexual	2.55555555555556	2.42857142857143	3	0	0	0	0	0	0	NA	0	0	0	0	0	0	NA	4	fourthyear+	3rd.plus	21	0.0265657025734463
1205	R_2qrcUIJX01et17t	10	21	Women	NotSTEM	WomenNotSTEM	Hispanic	NA	3.77777777777778	3.14285714285714	4	0	0	0	0	0	0	NA	0	0	0	0	0	0	NA	2	secondyear	1st.2nd	21	0.0265657025734463
1206	R_5dRqDHKTjjiCeD7	10	18	Women	NotSTEM	WomenNotSTEM	Hispanic	Bisexual	2.22222222222222	2.71428571428571	2	0	0	0	0	0	0	NA	0	0	0	0	0	0	NA	2	secondyear	1st.2nd	18	-2.97343429742655
1207	R_UsxVBumYImsOjAd	10	21	Women	NotSTEM	WomenNotSTEM	White	Queer	2.55555555555556	3.42857142857143	2	0	0	0	0	0	0	NA	0	0	0	0	0	0	NA	4	fourthyear+	3rd.plus	21	0.0265657025734463
1208	R_1LzD7sSLkHVOtv4	10	20	Men	NotSTEM	NA	White	Heterosexual	1.11111111111111	1.57142857142857	2	0	0	0	0	0	0	NA	0	0	0	0	0	0	NA	3	thirdyear	3rd.plus	20	-0.973434297426554
1209	R_1gMymBa25sf2Xwg	10	20	Men	NotSTEM	NA	NA	Heterosexual	2.44444444444444	1.42857142857143	3	0	0	0	0	0	0	NA	0	0	0	0	0	0	NA	2	secondyear	1st.2nd	20	-0.973434297426554
1210	R_vB9SWg9PArxon2V	10	20	Men	NotSTEM	NA	White	Heterosexual	NA	NA	3	0	0	0	0	0	0	NA	0	0	0	0	0	0	NA	2	secondyear	1st.2nd	20	-0.973434297426554
1211	R_3DwoUvIXlHL1Twd	10	18	Women	NotSTEM	WomenNotSTEM	Asian	Heterosexual	2.88888888888889	3.85714285714286	5	0	0	0	0	0	0	NA	0	0	0	0	0	0	NA	4	fourthyear+	3rd.plus	18	-2.97343429742655
1212	R_23gwqGTN7CrIBRX	10	27	Men	NotSTEM	NA	White	Heterosexual	1.66666666666667	1.28571428571429	4	0	0	0	0	0	0	NA	0	0	0	0	0	0	NA	4	fourthyear+	3rd.plus	27	6.02656570257345
1213	R_2xxeAsKRgemNVoW	10	21	Men	NotSTEM	NA	White	Heterosexual	3.22222222222222	4	3	0	0	0	0	0	0	NA	0	0	0	0	0	0	NA	4	fourthyear+	3rd.plus	21	0.0265657025734463
1214	R_2OVAxYvtCXQEMnV	10	18	Men	NotSTEM	NA	White	Gay	1.44444444444444	1.71428571428571	3	0	0	0	0	0	0	NA	0	0	0	0	0	0	NA	1	firstyear	1st.2nd	18	-2.97343429742655
1215	R_b17qGr0atisKVyh	10	18	Women	NotSTEM	WomenNotSTEM	Asian	Heterosexual	1.77777777777778	1.57142857142857	3	0	0	0	0	0	0	NA	0	0	0	0	0	0	NA	1	firstyear	1st.2nd	18	-2.97343429742655
1216	R_1EcgiDpNGUYdw5l	10	20	Men	NotSTEM	NA	White	Queer	2.88888888888889	3.14285714285714	4	0	0	0	0	0	0	NA	0	0	0	0	0	0	NA	1	firstyear	1st.2nd	20	-0.973434297426554
1217	R_2xQrXfMH3Q3gwRa	10	19	Women	NotSTEM	WomenNotSTEM	White	Heterosexual	2	2.71428571428571	2	0	0	0	0	0	0	NA	0	0	0	0	0	0	NA	2	secondyear	1st.2nd	19	-1.97343429742655
1218	R_3iCgYLBYJWw9hgt	10	19	Men	NotSTEM	NA	White	Questioning	2.11111111111111	1.57142857142857	3	0	0	0	0	0	0	NA	0	0	0	0	0	0	NA	1	firstyear	1st.2nd	19	-1.97343429742655
1219	R_sd2HMiN4orKFgoV	10	21	Men	NotSTEM	NA	White	Gay	1.55555555555556	1.42857142857143	3	0	0	0	0	0	0	NA	0	0	0	0	0	0	NA	4	fourthyear+	3rd.plus	21	0.0265657025734463
1220	R_2e8CqudhJafgv9K	10	18	Men	NotSTEM	NA	Hispanic	Heterosexual	2.22222222222222	2.71428571428571	3	0	0	0	0	0	0	NA	0	0	0	0	0	0	NA	1	firstyear	1st.2nd	18	-2.97343429742655
1221	R_2OT5eAbZTM41hxe	10	18	Men	NotSTEM	NA	Hispanic	Questioning	1.55555555555556	1.57142857142857	4	0	0	0	0	0	0	NA	0	0	0	0	0	0	NA	1	firstyear	1st.2nd	18	-2.97343429742655
1222	R_s5pUecQAjcmzY4h	10	22	Men	NotSTEM	NA	Hispanic	Heterosexual	2.33333333333333	2.28571428571429	4	0	0	0	0	0	0	NA	0	0	0	0	0	0	NA	1	firstyear	1st.2nd	22	1.02656570257345
1223	R_b87T1MLhbN8WmGJ	10	21	Men	STEM	NA	White	Gay	4	4	4	0	0	0	0	0	0	NA	0	0	0	0	0	0	NA	4	fourthyear+	3rd.plus	21	0.0265657025734463
1224	R_12bY7KVODGGU1EM	10	19	Women	NotSTEM	WomenNotSTEM	White	Heterosexual	1.33333333333333	2.42857142857143	1	0	0	0	0	0	0	NA	0	0	0	0	0	0	NA	2	secondyear	1st.2nd	19	-1.97343429742655
1225	R_1r0ugeW8PLYpmw9	10	24	Men	NotSTEM	NA	Asian	Heterosexual	3.66666666666667	3.28571428571429	4	0	0	0	0	0	0	NA	0	0	0	0	0	0	NA	1	firstyear	1st.2nd	24	3.02656570257345
1226	R_1KwEKCxOP4QyXIm	10	24	Men	NotSTEM	NA	White	Bisexual	3.55555555555556	3.71428571428571	4	0	0	0	0	0	0	NA	0	0	0	0	0	0	NA	2	secondyear	1st.2nd	24	3.02656570257345
1227	R_a4O1HHuvf1q5RgR	10	19	Men	NotSTEM	NA	White	Heterosexual	2.77777777777778	2.85714285714286	4	0	0	0	0	0	0	NA	0	0	0	0	0	0	NA	2	secondyear	1st.2nd	19	-1.97343429742655
1228	R_1E4j6g2HDLFhL4n	10	21	Men	NotSTEM	NA	White	Heterosexual	3.66666666666667	3.42857142857143	5	0	0	0	0	0	0	NA	0	0	0	0	0	0	NA	4	fourthyear+	3rd.plus	21	0.0265657025734463
1229	R_3VIxBOEdnY3ucud	10	20	Men	NotSTEM	NA	White	Heterosexual	2.55555555555556	3.14285714285714	4	0	0	0	0	0	0	NA	0	0	0	0	0	0	NA	3	thirdyear	3rd.plus	20	-0.973434297426554
1230	R_cJaKYYuaIBQ8R9v	10	18	Women	NotSTEM	WomenNotSTEM	White	Heterosexual	1	1.28571428571429	1	0	0	0	0	0	0	NA	0	0	0	0	0	0	NA	1	firstyear	1st.2nd	18	-2.97343429742655
1231	R_3hmguQQuEii5kDJ	10	22	Women	NotSTEM	WomenNotSTEM	NA	Lesbian	1.66666666666667	2.28571428571429	3	0	0	0	0	0	0	NA	0	0	0	0	0	0	NA	4	fourthyear+	3rd.plus	22	1.02656570257345
1232	R_3PZgMLh7hTcWmXk	10	19	Women	NotSTEM	WomenNotSTEM	NA	Heterosexual	2	2.14285714285714	2	0	0	0	0	0	0	NA	0	0	0	0	0	0	NA	2	secondyear	1st.2nd	19	-1.97343429742655
1233	R_3h4uTXg6mPa7dNd	10	20	Men	NotSTEM	NA	White	Heterosexual	2.44444444444444	2	3	0	0	0	0	0	0	NA	0	0	0	0	0	0	NA	2	secondyear	1st.2nd	20	-0.973434297426554
1234	R_bwFUWodthMGDJnj	10	18	Women	NotSTEM	WomenNotSTEM	Black	Heterosexual	1.77777777777778	1	2	0	0	0	0	0	0	NA	0	0	0	0	0	0	NA	2	secondyear	1st.2nd	18	-2.97343429742655
1235	R_3hzok0Jn8kWrhYj	10	22	Women	NotSTEM	WomenNotSTEM	Asian	Heterosexual	2.88888888888889	3.57142857142857	3	0	0	0	0	0	0	NA	0	0	0	0	0	0	NA	4	fourthyear+	3rd.plus	22	1.02656570257345
1236	R_3m9LFBsIrYQDlki	10	19	Women	NotSTEM	WomenNotSTEM	Asian	Bisexual	1.44444444444444	1.14285714285714	2	0	0	0	0	0	0	NA	0	0	0	0	0	0	NA	2	secondyear	1st.2nd	19	-1.97343429742655
1237	R_dapTCXwV1kJTn7r	10	19	Men	NotSTEM	NA	White	Heterosexual	1.44444444444444	1.85714285714286	2	0	0	0	0	0	0	NA	0	0	0	0	0	0	NA	2	secondyear	1st.2nd	19	-1.97343429742655
1238	R_2YSvyBa673T37MX	10	21	Men	STEM	NA	White	Bisexual	3	2.14285714285714	3	0	0	0	0	0	0	NA	0	0	0	0	0	0	NA	4	fourthyear+	3rd.plus	21	0.0265657025734463
1239	R_1mQ4hytssdwBQS7	10	19	Women	NotSTEM	WomenNotSTEM	NA	Bisexual	2.33333333333333	2.85714285714286	3	0	0	0	0	0	0	NA	0	0	0	0	0	0	NA	2	secondyear	1st.2nd	19	-1.97343429742655
1240	R_3OoIVjKGADyg7jg	10	18	Women	NotSTEM	WomenNotSTEM	NA	Heterosexual	NA	NA	1	0	0	0	0	0	0	NA	0	0	0	0	0	0	NA	1	firstyear	1st.2nd	18	-2.97343429742655
1241	R_1rGhWhijQEXa0iV	10	20	Men	NotSTEM	NA	White	Heterosexual	1.66666666666667	NA	2	0	0	0	0	0	0	NA	0	0	0	0	0	0	NA	2	secondyear	1st.2nd	20	-0.973434297426554
1242	R_1jKekr2RW1EgG2T	10	19	Women	NotSTEM	WomenNotSTEM	Asian	Heterosexual	2.44444444444444	2	1	0	0	0	0	0	0	NA	0	0	0	0	0	0	NA	2	secondyear	1st.2nd	19	-1.97343429742655
1243	R_57ovJ9MO9lljvQl	10	18	Women	NotSTEM	WomenNotSTEM	NA	Heterosexual	1.33333333333333	1.42857142857143	1	0	0	0	0	0	0	NA	0	0	0	0	0	0	NA	1	firstyear	1st.2nd	18	-2.97343429742655
1244	R_1H2nEZ7zx5Vktdd	10	20	Women	NotSTEM	WomenNotSTEM	NA	Pan	1.11111111111111	1	1	0	0	0	0	0	0	NA	0	0	0	0	0	0	NA	3	thirdyear	3rd.plus	20	-0.973434297426554
1245	R_3oLBlctGrxUkQsz	10	18	Women	NotSTEM	WomenNotSTEM	White	Heterosexual	2.11111111111111	2.28571428571429	3	0	0	0	0	0	0	NA	0	0	0	0	0	0	NA	1	firstyear	1st.2nd	18	-2.97343429742655
1246	R_2dms5owiP8p4im4	10	20	Women	NotSTEM	WomenNotSTEM	NA	Bisexual	2.55555555555556	2.28571428571429	1	0	0	0	0	0	0	NA	0	0	0	0	0	0	NA	3	thirdyear	3rd.plus	20	-0.973434297426554
1247	R_25KQID0HKVOfFzh	10	21	Women	NotSTEM	WomenNotSTEM	Black	NA	3.66666666666667	4	4	0	0	0	0	0	0	NA	0	0	0	0	0	0	NA	3	thirdyear	3rd.plus	21	0.0265657025734463
1248	R_3nShnp7O6LYA9SL	10	19	Women	NotSTEM	WomenNotSTEM	White	Queer	1.77777777777778	1.28571428571429	2	0	0	0	0	0	0	NA	0	0	0	0	0	0	NA	1	firstyear	1st.2nd	19	-1.97343429742655
1249	R_2uIgDfhCxVcHivY	10	19	Women	NotSTEM	WomenNotSTEM	Asian	Heterosexual	1.77777777777778	1.28571428571429	4	0	0	0	0	0	0	NA	0	0	0	0	0	0	NA	1	firstyear	1st.2nd	19	-1.97343429742655
1250	R_3EhbKrHqpHaBT2g	10	18	Men	NotSTEM	NA	White	Heterosexual	1.44444444444444	1.85714285714286	2	0	0	0	0	0	0	NA	0	0	0	0	0	0	NA	1	firstyear	1st.2nd	18	-2.97343429742655
1251	R_2a9qHgdMtbl4ABG	10	21	Women	NotSTEM	WomenNotSTEM	Hispanic	Heterosexual	1.77777777777778	1.71428571428571	3	0	0	0	0	0	0	NA	0	0	0	0	0	0	NA	4	fourthyear+	3rd.plus	21	0.0265657025734463
1252	R_WdE8nHRHwLtwgwh	10	22	Men	NotSTEM	NA	Hispanic	Heterosexual	2.22222222222222	1	2	0	0	0	0	0	0	NA	0	0	0	0	0	0	NA	4	fourthyear+	3rd.plus	22	1.02656570257345
1253	R_3scQy7nDgdAxMi7	10	19	Women	NotSTEM	WomenNotSTEM	White	Bisexual	1.77777777777778	1.85714285714286	3	0	0	0	0	0	0	NA	0	0	0	0	0	0	NA	2	secondyear	1st.2nd	19	-1.97343429742655
1254	R_1qWbtkxy92CA2ve	10	19	Men	STEM	NA	Hispanic	Bisexual	4	2.71428571428571	5	0	0	0	0	0	0	NA	0	0	0	0	0	0	NA	2	secondyear	1st.2nd	19	-1.97343429742655
1255	R_ThJZ4yMz8NM8CQN	10	20	Men	NotSTEM	NA	White	Heterosexual	2.55555555555556	2.57142857142857	4	0	0	0	0	0	0	NA	0	0	0	0	0	0	NA	1	firstyear	1st.2nd	20	-0.973434297426554
1256	R_3PbgP5jtY4eIxCA	10	20	Women	NotSTEM	WomenNotSTEM	White	Bisexual	1.66666666666667	1.28571428571429	2	0	0	0	0	0	0	NA	0	0	0	0	0	0	NA	2	secondyear	1st.2nd	20	-0.973434297426554
1257	R_1ityzOoLlHAD3AE	10	20	Women	NotSTEM	WomenNotSTEM	Black	Questioning	1.44444444444444	2	4	0	0	0	0	0	0	NA	0	0	0	0	0	0	NA	3	thirdyear	3rd.plus	20	-0.973434297426554
1258	R_SOcAL91fRXAHGr7	10	23	Men	NotSTEM	NA	Black	Heterosexual	1.77777777777778	2	3	0	0	0	0	0	0	NA	0	0	0	0	0	0	NA	2	secondyear	1st.2nd	23	2.02656570257345
1259	R_2ydXINzV896YI6v	10	20	Men	NotSTEM	NA	Asian	Heterosexual	2.55555555555556	2.85714285714286	5	0	0	0	0	0	0	NA	0	0	0	0	0	0	NA	2	secondyear	1st.2nd	20	-0.973434297426554
1260	R_2YGuLyvhdOINr4E	10	20	Women	NotSTEM	WomenNotSTEM	Asian	Bisexual	1.44444444444444	3.71428571428571	5	0	0	0	0	0	0	NA	0	0	0	0	0	0	NA	2	secondyear	1st.2nd	20	-0.973434297426554
1261	R_pRW18ZI27uwbFKh	10	20	Men	STEM	NA	NA	Heterosexual	1.66666666666667	1.85714285714286	2	0	0	0	0	0	0	NA	0	0	0	0	0	0	NA	2	secondyear	1st.2nd	20	-0.973434297426554
1262	R_RaYRMn6OhKvK0iB	10	21	Men	NotSTEM	NA	NA	Bisexual	1.77777777777778	2	3	0	0	0	0	0	0	NA	0	0	0	0	0	0	NA	3	thirdyear	3rd.plus	21	0.0265657025734463
1263	R_2rZoq4Mik2AFYDG	10	20	Women	NotSTEM	WomenNotSTEM	Asian	Heterosexual	1.33333333333333	1.83333333333333	4	0	0	0	0	0	0	NA	0	0	0	0	0	0	NA	2	secondyear	1st.2nd	20	-0.973434297426554
1264	R_22zUFRYPQvHP7U1	10	18	Women	NotSTEM	WomenNotSTEM	Middle Eastern	Queer	2.44444444444444	2.14285714285714	2	0	0	0	0	0	0	NA	0	0	0	0	0	0	NA	1	firstyear	1st.2nd	18	-2.97343429742655
1265	R_1LeanPR47k2xv0t	10	18	Men	NotSTEM	NA	White	Heterosexual	1.44444444444444	1.57142857142857	5	0	0	0	0	0	0	NA	0	0	0	0	0	0	NA	1	firstyear	1st.2nd	18	-2.97343429742655
1266	R_3hEX7fyj0XqURMP	10	24	Men	NotSTEM	NA	Hispanic	Heterosexual	2	2	5	0	0	0	0	0	0	NA	0	0	0	0	0	0	NA	4	fourthyear+	3rd.plus	24	3.02656570257345
1267	R_1OVq5TmUTzHOk08	10	18	Men	NA	NA	White	Heterosexual	NA	NA	3	0	0	0	0	0	0	NA	0	0	0	0	0	0	NA	1	firstyear	1st.2nd	18	-2.97343429742655
1268	R_Ow0jKq8afOYZ3FL	10	21	Women	NotSTEM	WomenNotSTEM	White	Lesbian	2.33333333333333	1.57142857142857	4	0	0	0	0	0	0	NA	0	0	0	0	0	0	NA	3	thirdyear	3rd.plus	21	0.0265657025734463
1269	R_DO8toHuiNlUinU5	10	19	Women	NotSTEM	WomenNotSTEM	NA	Asexual	1.66666666666667	2.14285714285714	NA	0	0	0	0	0	0	NA	0	0	0	0	0	0	NA	1	firstyear	1st.2nd	19	-1.97343429742655
1270	R_2QQAn64YRsaXjfw	10	21	Women	NotSTEM	WomenNotSTEM	White	Heterosexual	2	1.85714285714286	3	0	0	0	0	0	0	NA	0	0	0	0	0	0	NA	2	secondyear	1st.2nd	21	0.0265657025734463
1271	R_3oC3YNE3Nb12Q8Q	10	18	Men	NotSTEM	NA	White	Questioning	3.66666666666667	3.28571428571429	1	0	0	0	0	0	0	NA	0	0	0	0	0	0	NA	1	firstyear	1st.2nd	18	-2.97343429742655
1272	R_2WC0TAQfI15PMVq	10	19	Women	NotSTEM	WomenNotSTEM	Asian	Heterosexual	1.55555555555556	1.57142857142857	2	0	0	0	0	0	0	NA	0	0	0	0	0	0	NA	2	secondyear	1st.2nd	19	-1.97343429742655
1273	R_25KNzfT25lEcqh6	10	21	Women	NotSTEM	WomenNotSTEM	Black	Bisexual	1.66666666666667	1.14285714285714	1	0	0	0	0	0	0	NA	0	0	0	0	0	0	NA	3	thirdyear	3rd.plus	21	0.0265657025734463
1274	R_2wLXD2w3AFwYkJH	10	19	Men	NotSTEM	NA	White	Heterosexual	1.66666666666667	2	3	0	0	0	0	0	0	NA	0	0	0	0	0	0	NA	1	firstyear	1st.2nd	19	-1.97343429742655
1275	R_42Xvydf3vkc1QKl	10	20	Men	NotSTEM	NA	White	Bisexual	1.66666666666667	1.71428571428571	1	0	0	0	0	0	0	NA	0	0	0	0	0	0	NA	3	thirdyear	3rd.plus	20	-0.973434297426554
1276	R_TqmMVh6qX0v2fDP	10	19	Women	NotSTEM	WomenNotSTEM	NA	Bisexual	1.55555555555556	1.85714285714286	1	0	0	0	0	0	0	NA	0	0	0	0	0	0	NA	2	secondyear	1st.2nd	19	-1.97343429742655
1277	R_2ToqzBGXjCs5RfW	10	18	Women	NotSTEM	WomenNotSTEM	Asian	Heterosexual	1.44444444444444	2	3	0	0	0	0	0	0	NA	0	0	0	0	0	0	NA	1	firstyear	1st.2nd	18	-2.97343429742655
1278	R_11i5Gb3ZGLgN8gE	10	18	Women	NotSTEM	WomenNotSTEM	White	Bisexual	3.11111111111111	4	4	0	0	0	0	0	0	NA	0	0	0	0	0	0	NA	1	firstyear	1st.2nd	18	-2.97343429742655
1279	R_1pDpTs3fs5vwP6j	10	21	Women	NotSTEM	WomenNotSTEM	White	Heterosexual	1.55555555555556	1.14285714285714	2	0	0	0	0	0	0	NA	0	0	0	0	0	0	NA	4	fourthyear+	3rd.plus	21	0.0265657025734463
1280	R_23eHJJwptXUFSC3	10	21	Women	NotSTEM	WomenNotSTEM	White	Heterosexual	2.77777777777778	2	2	0	0	0	0	0	0	NA	0	0	0	0	0	0	NA	4	fourthyear+	3rd.plus	21	0.0265657025734463
1281	R_sA0g6ghzZgAShVv	10	18	Women	NotSTEM	WomenNotSTEM	White	Heterosexual	1.44444444444444	1.85714285714286	5	0	0	0	0	0	0	NA	0	0	0	0	0	0	NA	1	firstyear	1st.2nd	18	-2.97343429742655
1282	R_O9YNhUDToq8XAoV	10	21	Women	NotSTEM	WomenNotSTEM	Asian	Bisexual	3.55555555555556	2.71428571428571	3	0	0	0	0	0	0	NA	0	0	0	0	0	0	NA	3	thirdyear	3rd.plus	21	0.0265657025734463
1283	R_1dtpUJDTZRVIT6M	10	19	Men	NotSTEM	NA	White	Heterosexual	1.88888888888889	3.28571428571429	1	0	0	0	0	0	0	NA	0	0	0	0	0	0	NA	2	secondyear	1st.2nd	19	-1.97343429742655
1284	R_2rj5T6Y2bbYvINy	10	21	Men	NotSTEM	NA	Hispanic	Heterosexual	1.66666666666667	2.14285714285714	3	0	0	0	0	0	0	NA	0	0	0	0	0	0	NA	2	secondyear	1st.2nd	21	0.0265657025734463
1285	R_2XnAyK909CrsVUR	10	19	Men	NotSTEM	NA	White	Heterosexual	1.33333333333333	1	2	0	0	0	0	0	0	NA	0	0	0	0	0	0	NA	2	secondyear	1st.2nd	19	-1.97343429742655
1286	R_1DuLPPYwnUEFj2F	10	35	Men	NotSTEM	NA	NA	Gay	1.22222222222222	1.28571428571429	2	0	0	0	0	0	0	NA	0	0	0	0	0	0	NA	2	secondyear	1st.2nd	35	14.0265657025734
1287	R_vlvpZK88zYHWF33	10	21	Women	NotSTEM	WomenNotSTEM	White	Heterosexual	2.66666666666667	3	3	0	0	0	0	0	0	NA	0	0	0	0	0	0	NA	4	fourthyear+	3rd.plus	21	0.0265657025734463
1288	R_XI1UesV3kg4zJWp	10	18	Women	NotSTEM	WomenNotSTEM	White	Bisexual	2.11111111111111	2.71428571428571	4	0	0	0	0	0	0	NA	0	0	0	0	0	0	NA	1	firstyear	1st.2nd	18	-2.97343429742655
1289	R_3mmyyZojVthWxVe	10	20	Women	NotSTEM	WomenNotSTEM	Asian	Heterosexual	1.55555555555556	3.42857142857143	3	0	0	0	0	0	0	NA	0	0	0	0	0	0	NA	3	thirdyear	3rd.plus	20	-0.973434297426554
1290	R_2c0nV2UTyXzoGHh	10	20	Men	STEM	NA	White	Heterosexual	1.66666666666667	1.28571428571429	5	0	0	0	0	0	0	NA	0	0	0	0	0	0	NA	3	thirdyear	3rd.plus	20	-0.973434297426554
1291	R_3Ja4aLfzZtniuzE	10	19	Women	NotSTEM	WomenNotSTEM	Asian	Heterosexual	2.5	2.42857142857143	4	0	0	0	0	0	0	NA	0	0	0	0	0	0	NA	1	firstyear	1st.2nd	19	-1.97343429742655
1292	R_00SfwJegZV4rCCJ	10	26	Men	NotSTEM	NA	White	Heterosexual	2.88888888888889	2.28571428571429	5	0	0	0	0	0	0	NA	0	0	0	0	0	0	NA	3	thirdyear	3rd.plus	26	5.02656570257345
1293	R_324r2bCc1BAsx7u	10	19	Women	NotSTEM	WomenNotSTEM	White	Queer	3.11111111111111	3.71428571428571	3	0	0	0	0	0	0	NA	0	0	0	0	0	0	NA	2	secondyear	1st.2nd	19	-1.97343429742655
1294	R_28Mn2RCofflXq6g	10	21	Women	NotSTEM	WomenNotSTEM	White	Heterosexual	3.22222222222222	3.85714285714286	2	0	0	0	0	0	0	NA	0	0	0	0	0	0	NA	4	fourthyear+	3rd.plus	21	0.0265657025734463
1295	R_30pFSqN0uJDP9t7	10	20	Women	NotSTEM	WomenNotSTEM	NA	Heterosexual	1.55555555555556	1.28571428571429	3	0	0	0	0	0	0	NA	0	0	0	0	0	0	NA	2	secondyear	1st.2nd	20	-0.973434297426554
1296	R_1n7upPaRvPBCgPd	10	22	Women	NotSTEM	WomenNotSTEM	White	Heterosexual	1.66666666666667	2.85714285714286	5	0	0	0	0	0	0	NA	0	0	0	0	0	0	NA	4	fourthyear+	3rd.plus	22	1.02656570257345
1297	R_2v7wlmK1JaaDU54	10	19	Men	NotSTEM	NA	Asian	Queer	1.55555555555556	2.14285714285714	3	0	0	0	0	0	0	NA	0	0	0	0	0	0	NA	2	secondyear	1st.2nd	19	-1.97343429742655
1298	R_234c6QERw4jEdT7	10	18	Women	NotSTEM	WomenNotSTEM	Asian	Bisexual	2.33333333333333	2.42857142857143	5	0	0	0	0	0	0	NA	0	0	0	0	0	0	NA	1	firstyear	1st.2nd	18	-2.97343429742655
1299	R_2QRLc1jxQ9A6itz	10	23	Women	NotSTEM	WomenNotSTEM	Asian	Heterosexual	1.77777777777778	3.42857142857143	5	0	0	0	0	0	0	NA	0	0	0	0	0	0	NA	2	secondyear	1st.2nd	23	2.02656570257345
1300	R_1dgdEUIbO0V43HZ	10	18	Women	NotSTEM	WomenNotSTEM	White	Lesbian	3	3.14285714285714	4	0	0	0	0	0	0	NA	0	0	0	0	0	0	NA	2	secondyear	1st.2nd	18	-2.97343429742655
1301	R_20PxEeh0y6t8GIM	10	19	Men	NotSTEM	NA	Asian	Heterosexual	2.66666666666667	2.57142857142857	1	0	0	0	0	0	0	NA	0	0	0	0	0	0	NA	2	secondyear	1st.2nd	19	-1.97343429742655
1302	R_3m3mPn7lc9OhgVJ	10	27	Women	NotSTEM	WomenNotSTEM	White	Heterosexual	2.88888888888889	2.71428571428571	5	0	0	0	0	0	0	NA	0	0	0	0	0	0	NA	4	fourthyear+	3rd.plus	27	6.02656570257345
1303	R_1NkJPX6ZHWQRcQ5	10	18	Men	NotSTEM	NA	White	Bisexual	3.55555555555556	4	5	0	0	0	0	0	0	NA	0	0	0	0	0	0	NA	1	firstyear	1st.2nd	18	-2.97343429742655
1304	R_Z51n60ViFG6udIR	10	21	Women	NotSTEM	WomenNotSTEM	White	Heterosexual	2.33333333333333	4	2	0	0	0	0	0	0	NA	0	0	0	0	0	0	NA	4	fourthyear+	3rd.plus	21	0.0265657025734463
1305	R_1oHmFN1DK5wGzYU	10	20	Men	NA	NA	White	Heterosexual	NA	NA	2	0	0	0	0	0	0	NA	0	0	0	0	0	0	NA	NA	NA	NA	20	-0.973434297426554
1306	R_1mFuz0LnmXBR5Mm	10	20	Women	NotSTEM	WomenNotSTEM	NA	Bisexual	3.44444444444444	3.85714285714286	2	0	0	0	0	0	0	NA	0	0	0	0	0	0	NA	2	secondyear	1st.2nd	20	-0.973434297426554
1307	R_2PpxejVgwLOK2Bz	10	18	Women	NotSTEM	WomenNotSTEM	White	Heterosexual	1.88888888888889	2.28571428571429	3	0	0	0	0	0	0	NA	0	0	0	0	0	0	NA	1	firstyear	1st.2nd	18	-2.97343429742655
1308	R_vvFIA8Y6Feb7OYV	10	19	Women	NotSTEM	WomenNotSTEM	Black	Bisexual	4	3.42857142857143	1	0	0	0	0	0	0	NA	0	0	0	0	0	0	NA	2	secondyear	1st.2nd	19	-1.97343429742655
1309	R_PTdFoFp4mJBPtXH	10	20	Men	NotSTEM	NA	White	Heterosexual	2.88888888888889	3.42857142857143	4	0	0	0	0	0	0	NA	0	0	0	0	0	0	NA	2	secondyear	1st.2nd	20	-0.973434297426554
1310	R_2flZuj61MkYswVm	10	18	Men	NotSTEM	NA	White	Heterosexual	1.88888888888889	2.71428571428571	2	0	0	0	0	0	0	NA	0	0	0	0	0	0	NA	1	firstyear	1st.2nd	18	-2.97343429742655
1311	R_2Ckc2pQtIhjt8YS	10	23	Men	STEM	NA	Hispanic	Bisexual	2.22222222222222	2.57142857142857	4	0	0	0	0	0	0	NA	0	0	0	0	0	0	NA	1	firstyear	1st.2nd	23	2.02656570257345
1312	R_24nOK7gNmKRoaLz	10	21	Men	NotSTEM	NA	NA	Heterosexual	NA	NA	2	0	0	0	0	0	0	NA	0	0	0	0	0	0	NA	4	fourthyear+	3rd.plus	21	0.0265657025734463
1313	R_SNsqSBYlnUcLV8B	10	22	Men	NotSTEM	NA	NA	Heterosexual	1	1	2	0	0	0	0	0	0	NA	0	0	0	0	0	0	NA	4	fourthyear+	3rd.plus	22	1.02656570257345
1314	R_1IsGVuO49VZUQaG	10	21	Women	NotSTEM	WomenNotSTEM	Asian	Heterosexual	2.77777777777778	2.71428571428571	3	0	0	0	0	0	0	NA	0	0	0	0	0	0	NA	3	thirdyear	3rd.plus	21	0.0265657025734463
1315	R_2rAgZJiqP8PurAn	10	19	Men	NotSTEM	NA	White	Heterosexual	1.33333333333333	1.57142857142857	4	0	0	0	0	0	0	NA	0	0	0	0	0	0	NA	1	firstyear	1st.2nd	19	-1.97343429742655
1316	R_3G2PQjVlbJdMiqY	10	20	Men	STEM	NA	Asian	Heterosexual	1.88888888888889	1.85714285714286	4	0	0	0	0	0	0	NA	0	0	0	0	0	0	NA	2	secondyear	1st.2nd	20	-0.973434297426554
1317	R_3HOcQ5TgcfAe9Wb	10	18	Men	NotSTEM	NA	White	Heterosexual	3.11111111111111	2.42857142857143	5	0	0	0	0	0	0	NA	0	0	0	0	0	0	NA	1	firstyear	1st.2nd	18	-2.97343429742655
1318	R_XMno00cYj5KBNVn	10	19	Women	NotSTEM	WomenNotSTEM	White	NA	NA	NA	3	0	0	0	0	0	0	NA	0	0	0	0	0	0	NA	3	thirdyear	3rd.plus	19	-1.97343429742655
1319	R_11jaNqx1OuzTDza	10	19	Women	NotSTEM	WomenNotSTEM	NA	Bisexual	3.55555555555556	3.14285714285714	5	0	0	0	0	0	0	NA	0	0	0	0	0	0	NA	2	secondyear	1st.2nd	19	-1.97343429742655
1320	R_2c2wyDOdo2KMmzs	10	21	Women	NotSTEM	WomenNotSTEM	White	Heterosexual	1.77777777777778	1.57142857142857	3	0	0	0	0	0	0	NA	0	0	0	0	0	0	NA	4	fourthyear+	3rd.plus	21	0.0265657025734463
1321	R_vIfT8mmLkWGTGvL	10	18	Men	NotSTEM	NA	White	Heterosexual	1.44444444444444	1.85714285714286	3	0	0	0	0	0	0	NA	0	0	0	0	0	0	NA	1	firstyear	1st.2nd	18	-2.97343429742655
1322	R_ZmX9md2S4we3Dtn	10	19	Men	NotSTEM	NA	White	Pan	1.33333333333333	1.71428571428571	4	0	0	0	0	0	0	NA	0	0	0	0	0	0	NA	2	secondyear	1st.2nd	19	-1.97343429742655
1323	R_1Q3epEEM7aLdVY1	10	20	Men	NotSTEM	NA	White	Bisexual	2.44444444444444	1.57142857142857	1	0	0	0	0	0	0	NA	0	0	0	0	0	0	NA	3	thirdyear	3rd.plus	20	-0.973434297426554
1324	R_3fN4Z3wxUvgVUMd	10	20	Men	NotSTEM	NA	White	Gay	2.33333333333333	2.71428571428571	3	0	0	0	0	0	0	NA	0	0	0	0	0	0	NA	3	thirdyear	3rd.plus	20	-0.973434297426554
1325	R_b32UDE3Uf6gJkeR	10	23	Women	NotSTEM	WomenNotSTEM	White	Heterosexual	2.66666666666667	1.71428571428571	3	0	0	0	0	0	0	NA	0	0	0	0	0	0	NA	2	secondyear	1st.2nd	23	2.02656570257345
1326	R_1i3dgbpgTz901G3	10	20	Women	NotSTEM	WomenNotSTEM	White	Heterosexual	1.11111111111111	1.16666666666667	1	0	0	0	0	0	0	NA	0	0	0	0	0	0	NA	2	secondyear	1st.2nd	20	-0.973434297426554
1327	R_7333BY8GaHLOCGZ	10	22	Women	NotSTEM	WomenNotSTEM	Asian	Heterosexual	2.33333333333333	3	5	0	0	0	0	0	0	NA	0	0	0	0	0	0	NA	2	secondyear	1st.2nd	22	1.02656570257345
1328	R_3jfAeZM4JM6U3FM	10	23	Men	STEM	NA	White	Bisexual	2.44444444444444	1.85714285714286	2	0	0	0	0	0	0	NA	0	0	0	0	0	0	NA	4	fourthyear+	3rd.plus	23	2.02656570257345
1329	R_10NrRDu4MUP9Rfn	10	18	Men	NotSTEM	NA	NA	Heterosexual	1.11111111111111	1	3	0	0	0	0	0	0	NA	0	0	0	0	0	0	NA	1	firstyear	1st.2nd	18	-2.97343429742655
1330	R_RqohWXKQ5SEdjUd	10	29	Men	STEM	NA	White	Heterosexual	2.55555555555556	3.28571428571429	2	0	0	0	0	0	0	NA	0	0	0	0	0	0	NA	2	secondyear	1st.2nd	29	8.02656570257345
1331	R_1gHNIWSj6DjnruB	10	20	Men	NotSTEM	NA	NA	Heterosexual	2.44444444444444	3.14285714285714	2	0	0	0	0	0	0	NA	0	0	0	0	0	0	NA	2	secondyear	1st.2nd	20	-0.973434297426554
1332	R_1M6hyq8pT6Yvo2n	10	20	Men	NotSTEM	NA	NA	Heterosexual	2	2.57142857142857	2	0	0	0	0	0	0	NA	0	0	0	0	0	0	NA	3	thirdyear	3rd.plus	20	-0.973434297426554
1333	R_20UVlYFvDkcJJrD	10	18	Women	NotSTEM	WomenNotSTEM	White	Heterosexual	1	1.42857142857143	4	0	0	0	0	0	0	NA	0	0	0	0	0	0	NA	1	firstyear	1st.2nd	18	-2.97343429742655
1334	R_2WutLF4EIKXPbXQ	10	20	Men	NotSTEM	NA	Asian	Heterosexual	1.77777777777778	1.57142857142857	2	0	0	0	0	0	0	NA	0	0	0	0	0	0	NA	3	thirdyear	3rd.plus	20	-0.973434297426554
1335	R_3M3yM4kMbbtEFcX	10	19	Men	NotSTEM	NA	White	Heterosexual	1.55555555555556	2	2	0	0	0	0	0	0	NA	0	0	0	0	0	0	NA	2	secondyear	1st.2nd	19	-1.97343429742655
1336	R_27swrf3ugABUHSF	10	21	Women	NotSTEM	WomenNotSTEM	White	Heterosexual	1.44444444444444	2	3	0	0	0	0	0	0	NA	0	0	0	0	0	0	NA	4	fourthyear+	3rd.plus	21	0.0265657025734463
1337	R_1E5LDYjsBvPXcZy	10	20	Men	NotSTEM	NA	NA	Heterosexual	3.44444444444444	3.28571428571429	4	0	0	0	0	0	0	NA	0	0	0	0	0	0	NA	3	thirdyear	3rd.plus	20	-0.973434297426554
1338	R_10ocRhGntbv4qQZ	10	22	Men	NotSTEM	NA	White	Heterosexual	1.22222222222222	1.14285714285714	2	0	0	0	0	0	0	NA	0	0	0	0	0	0	NA	4	fourthyear+	3rd.plus	22	1.02656570257345
1339	R_pM2zAYl9wNxKGk1	10	19	Women	NotSTEM	WomenNotSTEM	Asian	NA	2.88888888888889	2.42857142857143	3	0	0	0	0	0	0	NA	0	0	0	0	0	0	NA	2	secondyear	1st.2nd	19	-1.97343429742655
1340	R_3Gw9vMwVePxMCXh	10	25	Women	NotSTEM	WomenNotSTEM	Asian	NA	2	2	5	0	0	0	0	0	0	NA	0	0	0	0	0	0	NA	2	secondyear	1st.2nd	25	4.02656570257345
1341	R_2wRfCGOsoi3e7m1	10	21	Women	NotSTEM	WomenNotSTEM	White	Heterosexual	1.11111111111111	2	3	0	0	0	0	0	0	NA	0	0	0	0	0	0	NA	4	fourthyear+	3rd.plus	21	0.0265657025734463
1342	R_3gREh7Bl3tmpQQE	10	19	Men	NotSTEM	NA	Asian	Heterosexual	1.55555555555556	1	3	0	0	0	0	0	0	NA	0	0	0	0	0	0	NA	1	firstyear	1st.2nd	19	-1.97343429742655
1343	R_w7wIE9I4RBNs4nf	10	19	Men	NotSTEM	NA	NA	Questioning	NA	NA	4	0	0	0	0	0	0	NA	0	0	0	0	0	0	NA	2	secondyear	1st.2nd	19	-1.97343429742655
1344	R_2tA29CDWxsV2kE4	10	20	Women	NotSTEM	WomenNotSTEM	NA	Heterosexual	3	3.85714285714286	3	0	0	0	0	0	0	NA	0	0	0	0	0	0	NA	3	thirdyear	3rd.plus	20	-0.973434297426554
1345	R_3ko6fyIyOb6W47f	10	20	Men	NA	NA	NA	Heterosexual	NA	NA	4	0	0	0	0	0	0	NA	0	0	0	0	0	0	NA	2	secondyear	1st.2nd	20	-0.973434297426554
1346	R_2ZNqcZPVqBUOrDK	10	21	Men	NotSTEM	NA	Asian	Heterosexual	2.11111111111111	2	3	0	0	0	0	0	0	NA	0	0	0	0	0	0	NA	2	secondyear	1st.2nd	21	0.0265657025734463
1347	R_3e96uteiPBYyIIA	10	19	Women	NotSTEM	WomenNotSTEM	Asian	Heterosexual	NA	NA	3	0	0	0	0	0	0	NA	0	0	0	0	0	0	NA	3	thirdyear	3rd.plus	19	-1.97343429742655
1348	R_2at6fv2fQCeivv4	10	19	Men	NotSTEM	NA	Hispanic	Heterosexual	1.55555555555556	1.71428571428571	4	0	0	0	0	0	0	NA	0	0	0	0	0	0	NA	1	firstyear	1st.2nd	19	-1.97343429742655
1349	R_33jNPiCAhcigX1S	10	19	Men	NotSTEM	NA	NA	Heterosexual	1.33333333333333	1.71428571428571	2	0	0	0	0	0	0	NA	0	0	0	0	0	0	NA	2	secondyear	1st.2nd	19	-1.97343429742655
1350	R_vIeCGlyGsllSLnP	10	21	Women	NotSTEM	WomenNotSTEM	Hispanic	Heterosexual	2	2.71428571428571	4	0	0	0	0	0	0	NA	0	0	0	0	0	0	NA	4	fourthyear+	3rd.plus	21	0.0265657025734463
1351	R_2c7ad3IB7xc5QOZ	10	18	Women	NotSTEM	WomenNotSTEM	Black	Bisexual	1.33333333333333	2.28571428571429	2	0	0	0	0	0	0	NA	0	0	0	0	0	0	NA	3	thirdyear	3rd.plus	18	-2.97343429742655
1352	R_25MdioolhxNf8XK	10	27	Men	NotSTEM	NA	NA	Heterosexual	2.11111111111111	2	3	0	0	0	0	0	0	NA	0	0	0	0	0	0	NA	3	thirdyear	3rd.plus	27	6.02656570257345
1353	R_25vjnJBHaUTT4FH	10	18	Women	NotSTEM	WomenNotSTEM	White	Bisexual	3.22222222222222	2.85714285714286	4	0	0	0	0	0	0	NA	0	0	0	0	0	0	NA	2	secondyear	1st.2nd	18	-2.97343429742655
1354	R_cMUWBnNE6e2LSdr	10	19	Men	NotSTEM	NA	NA	NA	3.11111111111111	3.14285714285714	5	0	0	0	0	0	0	NA	0	0	0	0	0	0	NA	2	secondyear	1st.2nd	19	-1.97343429742655
1355	R_2le9Gmf2spNYB7H	10	18	Women	NotSTEM	WomenNotSTEM	Hispanic	Heterosexual	4	4	2	0	0	0	0	0	0	NA	0	0	0	0	0	0	NA	1	firstyear	1st.2nd	18	-2.97343429742655
1356	R_1JWSMAls3Lj18uO	10	18	Men	NotSTEM	NA	Asian	Gay	2.66666666666667	2.85714285714286	2	0	0	0	0	0	0	NA	0	0	0	0	0	0	NA	1	firstyear	1st.2nd	18	-2.97343429742655
1357	R_3nB4kLk9f6iR5tF	10	27	Men	NotSTEM	NA	Asian	Heterosexual	NA	NA	4	0	0	0	0	0	0	NA	0	0	0	0	0	0	NA	2	secondyear	1st.2nd	27	6.02656570257345
1358	R_2yq4Gkc4WMfz7bK	10	20	Men	NotSTEM	NA	White	Heterosexual	1.55555555555556	1.57142857142857	3	0	0	0	0	0	0	NA	0	0	0	0	0	0	NA	2	secondyear	1st.2nd	20	-0.973434297426554
1359	R_2zApdu4Wy7rYjuH	10	22	Men	NotSTEM	NA	Asian	Heterosexual	1	1.14285714285714	2	0	0	0	0	0	0	NA	0	0	0	0	0	0	NA	1	firstyear	1st.2nd	22	1.02656570257345
1360	R_8iRyuJO8xui63ND	10	20	Men	NotSTEM	NA	NA	Bisexual	1.33333333333333	1.14285714285714	2	0	0	0	0	0	0	NA	0	0	0	0	0	0	NA	3	thirdyear	3rd.plus	20	-0.973434297426554
1361	R_12bw7chB2EG638O	10	20	Women	STEM	WomenSTEM	White	Bisexual	3.5	3.57142857142857	3	0	0	0	0	0	0	NA	0	0	0	0	0	0	NA	2	secondyear	1st.2nd	20	-0.973434297426554
1362	R_2urdOjH4MJu1WRc	10	18	Women	NotSTEM	WomenNotSTEM	Asian	Heterosexual	4	3.85714285714286	5	0	0	0	0	0	0	NA	0	0	0	0	0	0	NA	1	firstyear	1st.2nd	18	-2.97343429742655
1363	R_9tnSs4lg0iL5P8Z	10	29	Men	NotSTEM	NA	Asian	Gay	2.22222222222222	2.14285714285714	3	0	0	0	0	0	0	NA	0	0	0	0	0	0	NA	2	secondyear	1st.2nd	29	8.02656570257345
1364	R_1rfhSSJKCZhIM1F	10	18	Men	NotSTEM	NA	Asian	Heterosexual	3.44444444444444	3.85714285714286	3	0	0	0	0	0	0	NA	0	0	0	0	0	0	NA	1	firstyear	1st.2nd	18	-2.97343429742655
1365	R_2Edg1hmbL6ZVa4V	10	20	Women	NotSTEM	WomenNotSTEM	Asian	Pan	2.33333333333333	2.85714285714286	3	0	0	0	0	0	0	NA	0	0	0	0	0	0	NA	3	thirdyear	3rd.plus	20	-0.973434297426554
1366	R_byMO3vUx11TuZa1	10	18	Women	NotSTEM	WomenNotSTEM	White	NA	1.66666666666667	1.57142857142857	5	0	0	0	0	0	0	NA	0	0	0	0	0	0	NA	1	firstyear	1st.2nd	18	-2.97343429742655
1367	R_2E4qxVGuBP6u2vf	10	27	Men	NotSTEM	NA	Hispanic	Heterosexual	1.44444444444444	1.85714285714286	3	0	0	0	0	0	0	NA	0	0	0	0	0	0	NA	4	fourthyear+	3rd.plus	27	6.02656570257345
1368	R_1QrMNrIEAedjB5H	10	19	Women	NotSTEM	WomenNotSTEM	White	NA	2.44444444444444	2.42857142857143	3	0	0	0	0	0	0	NA	0	0	0	0	0	0	NA	1	firstyear	1st.2nd	19	-1.97343429742655
1369	R_1Fs6lKAg1JuDE2W	10	21	Women	NotSTEM	WomenNotSTEM	White	Bisexual	1.44444444444444	2.14285714285714	2	0	0	0	0	0	0	NA	0	0	0	0	0	0	NA	4	fourthyear+	3rd.plus	21	0.0265657025734463
1370	R_2Pdk5JYFzvzeW2Y	10	18	Women	NotSTEM	WomenNotSTEM	NA	Heterosexual	2	2.42857142857143	3	0	0	0	0	0	0	NA	0	0	0	0	0	0	NA	1	firstyear	1st.2nd	18	-2.97343429742655
1371	R_2E01S11QMQdj8VX	10	18	Women	NotSTEM	WomenNotSTEM	Asian	Lesbian	1.44444444444444	1.71428571428571	4	0	0	0	0	0	0	NA	0	0	0	0	0	0	NA	1	firstyear	1st.2nd	18	-2.97343429742655
1372	R_3iI23JyvOWOXJMh	10	18	Men	NotSTEM	NA	Hispanic	Heterosexual	NA	NA	4	0	0	0	0	0	0	NA	0	0	0	0	0	0	NA	1	firstyear	1st.2nd	18	-2.97343429742655
1373	R_tSAaJrlz2wXfTih	10	29	Men	NotSTEM	NA	Asian	NA	1.66666666666667	1	5	0	0	0	0	0	0	NA	0	0	0	0	0	0	NA	4	fourthyear+	3rd.plus	29	8.02656570257345
1374	R_2QuLBuCLnu3Yzps	10	21	Men	NotSTEM	NA	White	Heterosexual	3.55555555555556	3.14285714285714	5	0	0	0	0	0	0	NA	0	0	0	0	0	0	NA	4	fourthyear+	3rd.plus	21	0.0265657025734463
1375	R_8cvTWqGPUQcZAWd	10	19	Men	NotSTEM	NA	NA	Heterosexual	1.44444444444444	1.57142857142857	5	0	0	0	0	0	0	NA	0	0	0	0	0	0	NA	2	secondyear	1st.2nd	19	-1.97343429742655
1376	R_e9XbxWGdIy0WP17	10	26	Women	NotSTEM	WomenNotSTEM	NA	Heterosexual	3.77777777777778	4	5	0	0	0	0	0	0	NA	0	0	0	0	0	0	NA	3	thirdyear	3rd.plus	26	5.02656570257345
1377	R_3PAVpGn664Yg6Ma	10	26	Women	NotSTEM	WomenNotSTEM	Asian	Heterosexual	3.44444444444444	3.42857142857143	5	0	0	0	0	0	0	NA	0	0	0	0	0	0	NA	3	thirdyear	3rd.plus	26	5.02656570257345
1378	R_1etIqhr2AIxBLhq	10	26	Women	NotSTEM	WomenNotSTEM	NA	Bisexual	2.22222222222222	2.57142857142857	3	0	0	0	0	0	0	NA	0	0	0	0	0	0	NA	2	secondyear	1st.2nd	26	5.02656570257345
1379	R_ZI891tpQR5SJ73j	10	24	Men	NotSTEM	NA	White	Heterosexual	1.55555555555556	2.28571428571429	3	0	0	0	0	0	0	NA	0	0	0	0	0	0	NA	3	thirdyear	3rd.plus	24	3.02656570257345
1380	R_3Pb0xPXgEoYTKMt	10	25	Women	NotSTEM	WomenNotSTEM	Asian	Heterosexual	NA	NA	3	0	0	0	0	0	0	NA	0	0	0	0	0	0	NA	3	thirdyear	3rd.plus	25	4.02656570257345
1381	R_2pM0JZs1sLrgH95	10	19	Women	STEM	WomenSTEM	Hispanic	Bisexual	1.77777777777778	1.71428571428571	3	0	0	0	0	0	0	NA	0	0	0	0	0	0	NA	2	secondyear	1st.2nd	19	-1.97343429742655
1382	R_WpuEjXKy9Uhg5aN	10	21	Men	NotSTEM	NA	Hispanic	Heterosexual	3.22222222222222	2.83333333333333	5	0	0	0	0	0	0	NA	0	0	0	0	0	0	NA	3	thirdyear	3rd.plus	21	0.0265657025734463
1383	R_2y3f86VOBFc6D9J	10	21	Women	STEM	WomenSTEM	Hispanic	Heterosexual	2	1.28571428571429	2	0	0	0	0	0	0	NA	0	0	0	0	0	0	NA	4	fourthyear+	3rd.plus	21	0.0265657025734463
1384	R_3pmZIP8CUO7z83w	10	24	Men	NotSTEM	NA	White	Heterosexual	2.44444444444444	2.57142857142857	4	0	0	0	0	0	0	NA	0	0	0	0	0	0	NA	2	secondyear	1st.2nd	24	3.02656570257345
1385	R_3forO8TZMWweDFr	10	20	Men	NotSTEM	NA	Asian	Heterosexual	2.5	2.42857142857143	2	0	0	0	0	0	0	NA	0	0	0	0	0	0	NA	2	secondyear	1st.2nd	20	-0.973434297426554
1386	R_2ZQsdnyboTZL5YQ	10	24	Men	STEM	NA	NA	Heterosexual	1.33333333333333	1.16666666666667	3	0	0	0	0	0	0	NA	0	0	0	0	0	0	NA	1	firstyear	1st.2nd	24	3.02656570257345
1387	R_XLZj4a9Z9s5g7q9	10	22	Men	NotSTEM	NA	Hispanic	Heterosexual	2	1.14285714285714	5	0	0	0	0	0	0	NA	0	0	0	0	0	0	NA	3	thirdyear	3rd.plus	22	1.02656570257345
1388	R_3j0aasRCX4IM8YI	10	18	Women	NotSTEM	WomenNotSTEM	White	Bisexual	3.44444444444444	2.85714285714286	3	0	0	0	0	0	0	NA	0	0	0	0	0	0	NA	1	firstyear	1st.2nd	18	-2.97343429742655
1389	R_1fcFT3qtiObPGEA	10	19	Men	NotSTEM	NA	NA	Heterosexual	1.66666666666667	1.57142857142857	3	0	0	0	0	0	0	NA	0	0	0	0	0	0	NA	2	secondyear	1st.2nd	19	-1.97343429742655
1390	R_31NxFHbPLA1RMHY	10	19	Women	NotSTEM	WomenNotSTEM	White	Heterosexual	3.22222222222222	2.85714285714286	2	0	0	0	0	0	0	NA	0	0	0	0	0	0	NA	1	firstyear	1st.2nd	19	-1.97343429742655
1391	R_3Dbf4n3GtLNX0l9	10	19	Women	NotSTEM	WomenNotSTEM	Asian	Heterosexual	1.88888888888889	1.57142857142857	3	0	0	0	0	0	0	NA	0	0	0	0	0	0	NA	1	firstyear	1st.2nd	19	-1.97343429742655
1392	R_322rb8WCztpckNw	10	19	Men	NotSTEM	NA	White	Heterosexual	1.77777777777778	2.85714285714286	3	0	0	0	0	0	0	NA	0	0	0	0	0	0	NA	2	secondyear	1st.2nd	19	-1.97343429742655
1393	R_r1F0H4CyQYScQ93	10	18	Women	NotSTEM	WomenNotSTEM	White	Heterosexual	3.44444444444444	4	2	0	0	0	0	0	0	NA	0	0	0	0	0	0	NA	1	firstyear	1st.2nd	18	-2.97343429742655
1394	R_2U9sur4GM94ZsTg	10	21	Women	NotSTEM	WomenNotSTEM	NA	Heterosexual	2	1.57142857142857	1	0	0	0	0	0	0	NA	0	0	0	0	0	0	NA	3	thirdyear	3rd.plus	21	0.0265657025734463
1395	R_1rxMhxGlFnY8VMd	10	18	Women	NotSTEM	WomenNotSTEM	White	Bisexual	2.44444444444444	2.57142857142857	5	0	0	0	0	0	0	NA	0	0	0	0	0	0	NA	2	secondyear	1st.2nd	18	-2.97343429742655
1396	R_1psZJAnftak9XtZ	10	22	Men	NotSTEM	NA	White	Heterosexual	1.33333333333333	1.57142857142857	5	0	0	0	0	0	0	NA	0	0	0	0	0	0	NA	1	firstyear	1st.2nd	22	1.02656570257345
1397	R_2uvAuM2NPV61BSI	10	27	Women	NotSTEM	WomenNotSTEM	Asian	Heterosexual	2	3.14285714285714	3	0	0	0	0	0	0	NA	0	0	0	0	0	0	NA	4	fourthyear+	3rd.plus	27	6.02656570257345
1398	R_tSShWi1w3CWgjcJ	10	19	Men	NotSTEM	NA	White	NA	3.22222222222222	2.71428571428571	4	0	0	0	0	0	0	NA	0	0	0	0	0	0	NA	2	secondyear	1st.2nd	19	-1.97343429742655
1399	R_1pPBGPTw0EUrnNn	10	24	Women	NotSTEM	WomenNotSTEM	White	Heterosexual	1.66666666666667	1.71428571428571	5	0	0	0	0	0	0	NA	0	0	0	0	0	0	NA	1	firstyear	1st.2nd	24	3.02656570257345
1400	R_3p534CBdJRNDCsl	10	21	Women	NotSTEM	WomenNotSTEM	Black	Heterosexual	2.77777777777778	2.85714285714286	5	0	0	0	0	0	0	NA	0	0	0	0	0	0	NA	2	secondyear	1st.2nd	21	0.0265657025734463
1401	R_2zjW2NZDLTCqPPd	10	20	Women	NotSTEM	WomenNotSTEM	Asian	Heterosexual	2.88888888888889	3.28571428571429	1	0	0	0	0	0	0	NA	0	0	0	0	0	0	NA	5	fourthyear+	3rd.plus	20	-0.973434297426554
1402	R_21HuapOnruWOAoP	10	21	Men	NotSTEM	NA	White	Bisexual	2.22222222222222	2	1	0	0	0	0	0	0	NA	0	0	0	0	0	0	NA	4	fourthyear+	3rd.plus	21	0.0265657025734463
1403	R_1Kx7AItoYo0yQv2	10	18	Women	NotSTEM	WomenNotSTEM	White	Bisexual	NA	NA	2	0	0	0	0	0	0	NA	0	0	0	0	0	0	NA	1	firstyear	1st.2nd	18	-2.97343429742655
1404	R_1INwtaxhG6gfyJC	10	18	Women	NotSTEM	WomenNotSTEM	Asian	Bisexual	3.88888888888889	4	4	0	0	0	0	0	0	NA	0	0	0	0	0	0	NA	1	firstyear	1st.2nd	18	-2.97343429742655
1405	R_3HHT4AVc2sXS7Ms	10	18	Women	NotSTEM	WomenNotSTEM	NA	Heterosexual	2.55555555555556	2.42857142857143	3	0	0	0	0	0	0	NA	0	0	0	0	0	0	NA	1	firstyear	1st.2nd	18	-2.97343429742655
1406	R_23ahBIY7H9ujwkx	10	18	Women	NotSTEM	WomenNotSTEM	White	Heterosexual	3.33333333333333	3.85714285714286	2	0	0	0	0	0	0	NA	0	0	0	0	0	0	NA	1	firstyear	1st.2nd	18	-2.97343429742655
1407	R_PwALDrrxGjeWjTP	10	18	Women	NotSTEM	WomenNotSTEM	Asian	Heterosexual	1.55555555555556	1.57142857142857	3	0	0	0	0	0	0	NA	0	0	0	0	0	0	NA	3	thirdyear	3rd.plus	18	-2.97343429742655
1408	R_2xXAar9hprXaMXn	10	21	Women	STEM	WomenSTEM	White	Heterosexual	1.88888888888889	2	3	0	0	0	0	0	0	NA	0	0	0	0	0	0	NA	3	thirdyear	3rd.plus	21	0.0265657025734463
1409	R_3NyLhUqDuguzuma	10	21	Women	NotSTEM	WomenNotSTEM	Asian	Heterosexual	2	2.28571428571429	5	0	0	0	0	0	0	NA	0	0	0	0	0	0	NA	3	thirdyear	3rd.plus	21	0.0265657025734463
1410	R_1rkchvYcl59hROU	10	22	Men	NotSTEM	NA	White	Bisexual	1.55555555555556	1.71428571428571	1	0	0	0	0	0	0	NA	0	0	0	0	0	0	NA	4	fourthyear+	3rd.plus	22	1.02656570257345
1411	R_2QXqqeZTPLh884t	10	20	Men	NotSTEM	NA	White	Bisexual	1.33333333333333	1.14285714285714	2	0	0	0	0	0	0	NA	0	0	0	0	0	0	NA	2	secondyear	1st.2nd	20	-0.973434297426554
1412	R_1eJdaTQ3dORMMsh	10	19	Men	NotSTEM	NA	NA	Heterosexual	1.66666666666667	1.42857142857143	3	0	0	0	0	0	0	NA	0	0	0	0	0	0	NA	2	secondyear	1st.2nd	19	-1.97343429742655
1413	R_1i8Of1VGcpKfl5M	10	21	Women	NotSTEM	WomenNotSTEM	Asian	Bisexual	2.66666666666667	3.57142857142857	3	0	0	0	0	0	0	NA	0	0	0	0	0	0	NA	4	fourthyear+	3rd.plus	21	0.0265657025734463
1414	R_RmM54Gvj3YWCyZ3	10	21	Women	NotSTEM	WomenNotSTEM	White	Heterosexual	1.77777777777778	1.42857142857143	2	0	0	0	0	0	0	NA	0	0	0	0	0	0	NA	1	firstyear	1st.2nd	21	0.0265657025734463
1415	R_29n99NocpC863yz	10	19	Women	NotSTEM	WomenNotSTEM	Asian	Heterosexual	2.33333333333333	2.71428571428571	4	0	0	0	0	0	0	NA	0	0	0	0	0	0	NA	2	secondyear	1st.2nd	19	-1.97343429742655
1416	R_2uIFeT56Hbt0yJp	10	18	Women	NotSTEM	WomenNotSTEM	Asian	Heterosexual	1	1.14285714285714	2	0	0	0	0	0	0	NA	0	0	0	0	0	0	NA	1	firstyear	1st.2nd	18	-2.97343429742655
1417	R_3szxJVOycOKh1Kc	10	21	Men	NotSTEM	NA	NA	Heterosexual	2.33333333333333	2.85714285714286	3	0	0	0	0	0	0	NA	0	0	0	0	0	0	NA	2	secondyear	1st.2nd	21	0.0265657025734463
1418	R_2axg14qG3orNus3	10	20	Women	STEM	WomenSTEM	NA	Heterosexual	2.11111111111111	2.14285714285714	4	0	0	0	0	0	0	NA	0	0	0	0	0	0	NA	3	thirdyear	3rd.plus	20	-0.973434297426554
1419	R_3G38BDxioPvGfBR	10	18	Women	NotSTEM	WomenNotSTEM	Middle Eastern	Heterosexual	1.11111111111111	1.42857142857143	1	0	0	0	0	0	0	NA	0	0	0	0	0	0	NA	1	firstyear	1st.2nd	18	-2.97343429742655
1420	R_eh7YA6rO2TVcJoJ	10	20	Women	NotSTEM	WomenNotSTEM	White	Bisexual	1.66666666666667	1.42857142857143	4	0	0	0	0	0	0	NA	0	0	0	0	0	0	NA	3	thirdyear	3rd.plus	20	-0.973434297426554
1421	R_3hxyp0lcdoaLLGt	10	18	Women	NotSTEM	WomenNotSTEM	Hispanic	Heterosexual	2.77777777777778	3	3	0	0	0	0	0	0	NA	0	0	0	0	0	0	NA	1	firstyear	1st.2nd	18	-2.97343429742655
1422	R_3fNnOK0YAG6N1L4	10	37	Women	NotSTEM	WomenNotSTEM	NA	Heterosexual	3	2.85714285714286	4	0	0	0	0	0	0	NA	0	0	0	0	0	0	NA	4	fourthyear+	3rd.plus	37	16.0265657025734
1423	R_SUVUncnHaEbzYNr	10	28	Men	NotSTEM	NA	NA	Heterosexual	3	2.71428571428571	5	0	0	0	0	0	0	NA	0	0	0	0	0	0	NA	4	fourthyear+	3rd.plus	28	7.02656570257345
1424	R_1CyyLGs908yGzu3	10	18	Women	NotSTEM	WomenNotSTEM	NA	Bisexual	1.22222222222222	1.42857142857143	3	0	0	0	0	0	0	NA	0	0	0	0	0	0	NA	1	firstyear	1st.2nd	18	-2.97343429742655
1425	R_yjCExBKwnrSOvjX	10	20	Men	NotSTEM	NA	NA	Heterosexual	2.22222222222222	1.85714285714286	5	0	0	0	0	0	0	NA	0	0	0	0	0	0	NA	4	fourthyear+	3rd.plus	20	-0.973434297426554
1426	R_tDtPaWp7JmMkxj3	10	19	Men	NotSTEM	NA	White	Bisexual	1.77777777777778	2.28571428571429	1	0	0	0	0	0	0	NA	0	0	0	0	0	0	NA	3	thirdyear	3rd.plus	19	-1.97343429742655
1427	R_2as5nO3TYjR8S8q	10	36	Women	NotSTEM	WomenNotSTEM	Asian	Heterosexual	1.33333333333333	1.42857142857143	3	0	0	0	0	0	0	NA	0	0	0	0	0	0	NA	2	secondyear	1st.2nd	36	15.0265657025734
1428	R_2AHEd9s3UizQ4k8	10	22	Men	NotSTEM	NA	NA	Heterosexual	1.22222222222222	1.14285714285714	1	0	0	0	0	0	0	NA	0	0	0	0	0	0	NA	3	thirdyear	3rd.plus	22	1.02656570257345
1429	R_2BhDtXG4ccxOusc	10	19	Women	NotSTEM	WomenNotSTEM	NA	Heterosexual	1.88888888888889	2.28571428571429	4	0	0	0	0	0	0	NA	0	0	0	0	0	0	NA	2	secondyear	1st.2nd	19	-1.97343429742655
1430	R_1rMKYDxmJPyubLp	10	21	Women	NA	NA	White	Lesbian	1.55555555555556	2.85714285714286	4	0	0	0	0	0	0	NA	0	0	0	0	0	0	NA	2	secondyear	1st.2nd	21	0.0265657025734463
1431	R_2WYxnHXVT4A80C5	10	22	Women	NotSTEM	WomenNotSTEM	White	Heterosexual	2.77777777777778	3.28571428571429	2	0	0	0	0	0	0	NA	0	0	0	0	0	0	NA	7	fourthyear+	3rd.plus	22	1.02656570257345
1432	R_1LFGX8DZKvTD32p	10	18	Women	NotSTEM	WomenNotSTEM	White	Bisexual	NA	NA	3	0	0	0	0	0	0	NA	0	0	0	0	0	0	NA	1	firstyear	1st.2nd	18	-2.97343429742655
1433	R_1mF40LnYQQxzfDu	10	23	Women	NotSTEM	WomenNotSTEM	NA	Heterosexual	2.88888888888889	2.85714285714286	5	0	0	0	0	0	0	NA	0	0	0	0	0	0	NA	4	fourthyear+	3rd.plus	23	2.02656570257345
1434	R_1g6pNqfhEF8gmwC	10	27	Men	NotSTEM	NA	White	Heterosexual	4	4	5	0	0	0	0	0	0	NA	0	0	0	0	0	0	NA	3	thirdyear	3rd.plus	27	6.02656570257345
1435	R_3CTpizoN60IYdUQ	10	21	Men	NotSTEM	NA	Black	Bisexual	2.77777777777778	3	4	0	0	0	0	0	0	NA	0	0	0	0	0	0	NA	4	fourthyear+	3rd.plus	21	0.0265657025734463
1436	R_3njyCAX8P171JEG	10	20	Men	NotSTEM	NA	Hispanic	Heterosexual	2.44444444444444	2.71428571428571	4	0	0	0	0	0	0	NA	0	0	0	0	0	0	NA	2	secondyear	1st.2nd	20	-0.973434297426554
1437	R_2aLldsIRHNrjkYr	10	19	Women	NotSTEM	WomenNotSTEM	White	Lesbian	1.77777777777778	2.42857142857143	3	0	0	0	0	0	0	NA	0	0	0	0	0	0	NA	2	secondyear	1st.2nd	19	-1.97343429742655
1438	R_1DYm40MC0TJPC6O	10	19	Women	NotSTEM	WomenNotSTEM	Asian	Heterosexual	1.77777777777778	2.14285714285714	4	0	0	0	0	0	0	NA	0	0	0	0	0	0	NA	2	secondyear	1st.2nd	19	-1.97343429742655
1439	R_3kLvuoXOC4nkVQR	10	19	Men	NA	NA	White	NA	NA	NA	5	0	0	0	0	0	0	NA	0	0	0	0	0	0	NA	NA	NA	NA	19	-1.97343429742655
1440	R_uq6OsGF7fRYFBAt	10	19	Women	NotSTEM	WomenNotSTEM	White	Bisexual	2.44444444444444	2.28571428571429	4	0	0	0	0	0	0	NA	0	0	0	0	0	0	NA	2	secondyear	1st.2nd	19	-1.97343429742655
1441	R_XBwOFbRUXhjTeWB	10	22	Women	NotSTEM	WomenNotSTEM	Asian	Heterosexual	NA	NA	3	0	0	0	0	0	0	NA	0	0	0	0	0	0	NA	4	fourthyear+	3rd.plus	22	1.02656570257345
1442	R_12xlTaK0NdvihAT	10	26	Men	NotSTEM	NA	White	Heterosexual	2.88888888888889	2.14285714285714	4	0	0	0	0	0	0	NA	0	0	0	0	0	0	NA	3	thirdyear	3rd.plus	26	5.02656570257345
1443	R_2EyDVq285lyzThS	10	19	Women	NotSTEM	WomenNotSTEM	White	Heterosexual	2.66666666666667	2.42857142857143	2	0	0	0	0	0	0	NA	0	0	0	0	0	0	NA	1	firstyear	1st.2nd	19	-1.97343429742655
1444	R_82gHdp4Urop45WN	10	22	Women	NotSTEM	WomenNotSTEM	Asian	Heterosexual	1.44444444444444	1.57142857142857	3	0	0	0	0	0	0	NA	0	0	0	0	0	0	NA	1	firstyear	1st.2nd	22	1.02656570257345
1445	R_egF4MgNYeucOFRn	10	20	Men	NotSTEM	NA	White	Heterosexual	2.11111111111111	1.57142857142857	4	0	0	0	0	0	0	NA	0	0	0	0	0	0	NA	2	secondyear	1st.2nd	20	-0.973434297426554
1446	R_1lbrA1Bxo5zEuEy	10	24	Women	NotSTEM	WomenNotSTEM	White	Pan	2.11111111111111	2	3	0	0	0	0	0	0	NA	0	0	0	0	0	0	NA	4	fourthyear+	3rd.plus	24	3.02656570257345
1447	R_phpUEd4kCzzOjuN	10	19	Women	NotSTEM	WomenNotSTEM	Black	Heterosexual	NA	NA	4	0	0	0	0	0	0	NA	0	0	0	0	0	0	NA	2	secondyear	1st.2nd	19	-1.97343429742655
1448	R_3kGTmz8CgO90l1U	10	22	Women	NotSTEM	WomenNotSTEM	White	Heterosexual	2.11111111111111	2.42857142857143	3	0	0	0	0	0	0	NA	0	0	0	0	0	0	NA	4	fourthyear+	3rd.plus	22	1.02656570257345
1449	R_32V1eu182TAZ1qB	10	20	Women	NotSTEM	WomenNotSTEM	White	Bisexual	3.11111111111111	2.57142857142857	5	0	0	0	0	0	0	NA	0	0	0	0	0	0	NA	2	secondyear	1st.2nd	20	-0.973434297426554
1450	R_30xdOqZQqOF32Kd	10	19	Men	NotSTEM	NA	White	Heterosexual	2.44444444444444	3.14285714285714	1	0	0	0	0	0	0	NA	0	0	0	0	0	0	NA	2	secondyear	1st.2nd	19	-1.97343429742655
1451	R_bNHYeloQcwenGUx	10	20	Women	NotSTEM	WomenNotSTEM	Hispanic	Heterosexual	1.77777777777778	1.85714285714286	4	0	0	0	0	0	0	NA	0	0	0	0	0	0	NA	3	thirdyear	3rd.plus	20	-0.973434297426554
1452	R_02RlqehLtGPOB7r	10	21	Women	NotSTEM	WomenNotSTEM	White	Heterosexual	1.77777777777778	1.57142857142857	3	0	0	0	0	0	0	NA	0	0	0	0	0	0	NA	4	fourthyear+	3rd.plus	21	0.0265657025734463
1453	R_2uZANjtta1rz3zB	10	21	Women	NotSTEM	WomenNotSTEM	White	Queer	2.44444444444444	2.28571428571429	3	0	0	0	0	0	0	NA	0	0	0	0	0	0	NA	4	fourthyear+	3rd.plus	21	0.0265657025734463
1454	R_ZHPus9ZuKMy6pvH	10	23	Men	NotSTEM	NA	Asian	Heterosexual	2.11111111111111	2.42857142857143	2	0	0	0	0	0	0	NA	0	0	0	0	0	0	NA	4	fourthyear+	3rd.plus	23	2.02656570257345
1455	R_1QzRDsYwGqhk7Hm	10	18	Men	NotSTEM	NA	White	Heterosexual	1.44444444444444	1	3	0	0	0	0	0	0	NA	0	0	0	0	0	0	NA	1	firstyear	1st.2nd	18	-2.97343429742655
1456	R_1j9UnSAYm9HX6ho	10	21	Women	STEM	WomenSTEM	NA	Bisexual	3.66666666666667	3.42857142857143	5	0	0	0	0	0	0	NA	0	0	0	0	0	0	NA	2	secondyear	1st.2nd	21	0.0265657025734463
1457	R_3Oh8S81xXbWnU7D	10	19	Women	NotSTEM	WomenNotSTEM	White	Heterosexual	3.22222222222222	3.42857142857143	3	0	0	0	0	0	0	NA	0	0	0	0	0	0	NA	2	secondyear	1st.2nd	19	-1.97343429742655
1458	R_4MBwQyzZ4njS15D	10	19	Women	NotSTEM	WomenNotSTEM	NA	Heterosexual	1.44444444444444	3.14285714285714	2	0	0	0	0	0	0	NA	0	0	0	0	0	0	NA	2	secondyear	1st.2nd	19	-1.97343429742655
1459	R_3iyDoRmELaNPJtu	10	19	Women	STEM	WomenSTEM	Asian	Pan	2.11111111111111	1.71428571428571	3	0	0	0	0	0	0	NA	0	0	0	0	0	0	NA	2	secondyear	1st.2nd	19	-1.97343429742655
1460	R_2zPeox9aui6OGeE	10	18	Women	NotSTEM	WomenNotSTEM	Hispanic	Heterosexual	2.22222222222222	2.71428571428571	4	0	0	0	0	0	0	NA	0	0	0	0	0	0	NA	1	firstyear	1st.2nd	18	-2.97343429742655
1461	R_1f1pq3ycRbaQnpa	10	18	Men	NotSTEM	NA	Asian	Heterosexual	3.55555555555556	2.85714285714286	3	0	0	0	0	0	0	NA	0	0	0	0	0	0	NA	1	firstyear	1st.2nd	18	-2.97343429742655
1462	R_8llcx0GkGKcZquZ	10	31	Men	NA	NA	NA	Heterosexual	NA	NA	5	0	0	0	0	0	0	NA	0	0	0	0	0	0	NA	NA	NA	NA	31	10.0265657025734
1463	R_2t9ektJPpiKx3yM	10	19	Men	NotSTEM	NA	White	Heterosexual	2.33333333333333	2	3	0	0	0	0	0	0	NA	0	0	0	0	0	0	NA	2	secondyear	1st.2nd	19	-1.97343429742655
1464	R_uynvYF4t6yB1c9r	10	19	Men	NotSTEM	NA	White	Bisexual	1.66666666666667	1.71428571428571	5	0	0	0	0	0	0	NA	0	0	0	0	0	0	NA	1	firstyear	1st.2nd	19	-1.97343429742655
1465	R_ukVbWDVzq2MeJPz	10	26	Men	NotSTEM	NA	NA	Gay	1.66666666666667	2.14285714285714	4	0	0	0	0	0	0	NA	0	0	0	0	0	0	NA	3	thirdyear	3rd.plus	26	5.02656570257345
1466	R_emlyI3zm4tECj29	10	19	Men	NotSTEM	NA	White	Heterosexual	1.44444444444444	1.85714285714286	3	0	0	0	0	0	0	NA	0	0	0	0	0	0	NA	2	secondyear	1st.2nd	19	-1.97343429742655
1467	R_31uwwPA5HlLPNJl	10	19	Women	NotSTEM	WomenNotSTEM	White	Heterosexual	1.77777777777778	2.28571428571429	3	0	0	0	0	0	0	NA	0	0	0	0	0	0	NA	1	firstyear	1st.2nd	19	-1.97343429742655
1468	R_1GIjpqzqAUAVabT	10	18	Men	NotSTEM	NA	Asian	Heterosexual	1.22222222222222	1.14285714285714	3	0	0	0	0	0	0	NA	0	0	0	0	0	0	NA	1	firstyear	1st.2nd	18	-2.97343429742655
1469	R_wWNi5JaxNKaUB0d	10	20	Men	NotSTEM	NA	NA	Heterosexual	4	4	2	0	0	0	0	0	0	NA	0	0	0	0	0	0	NA	2	secondyear	1st.2nd	20	-0.973434297426554
1470	R_12zL7M7C1naoqvy	10	19	Women	NotSTEM	WomenNotSTEM	Hispanic	Bisexual	1.77777777777778	1.28571428571429	3	0	0	0	0	0	0	NA	0	0	0	0	0	0	NA	2	secondyear	1st.2nd	19	-1.97343429742655
1471	R_2YrFtJB6P5NVwVi	10	20	Women	STEM	WomenSTEM	Asian	Heterosexual	1.55555555555556	1.85714285714286	2	0	0	0	0	0	0	NA	0	0	0	0	0	0	NA	2	secondyear	1st.2nd	20	-0.973434297426554
1472	R_124GRccfwVyWd98	10	24	Men	NotSTEM	NA	White	Heterosexual	1.33333333333333	1.85714285714286	3	0	0	0	0	0	0	NA	0	0	0	0	0	0	NA	4	fourthyear+	3rd.plus	24	3.02656570257345
1473	R_1BXyUTiO8rIZ5sW	10	24	Men	NotSTEM	NA	White	Heterosexual	3.22222222222222	3.42857142857143	4	0	0	0	0	0	0	NA	0	0	0	0	0	0	NA	2	secondyear	1st.2nd	24	3.02656570257345
1474	R_5sSXHQFVsSkIeUp	10	18	Women	NotSTEM	WomenNotSTEM	White	Questioning	1.44444444444444	1.42857142857143	3	0	0	0	0	0	0	NA	0	0	0	0	0	0	NA	1	firstyear	1st.2nd	18	-2.97343429742655
1475	R_DpBAKZy4EKXGM4F	10	20	Men	NotSTEM	NA	White	Heterosexual	1.77777777777778	2.42857142857143	3	0	0	0	0	0	0	NA	0	0	0	0	0	0	NA	3	thirdyear	3rd.plus	20	-0.973434297426554
1476	R_11Xd8V5L7mOMmOj	10	20	Women	NotSTEM	WomenNotSTEM	Asian	Lesbian	1.77777777777778	2	1	0	0	0	0	0	0	NA	0	0	0	0	0	0	NA	2	secondyear	1st.2nd	20	-0.973434297426554
1477	R_Tcjc2lZKT8s55xn	10	21	Women	NotSTEM	WomenNotSTEM	White	Heterosexual	3.55555555555556	4	3	0	0	0	0	0	0	NA	0	0	0	0	0	0	NA	2	secondyear	1st.2nd	21	0.0265657025734463
1478	R_SCRkHA47BoRJjLH	10	18	Men	NotSTEM	NA	Hispanic	Heterosexual	1.77777777777778	1.71428571428571	4	0	0	0	0	0	0	NA	0	0	0	0	0	0	NA	1	firstyear	1st.2nd	18	-2.97343429742655
1479	R_8llrp6Y43JTjOA9	10	19	Women	STEM	WomenSTEM	NA	NA	2	3.42857142857143	3	0	0	0	0	0	0	NA	0	0	0	0	0	0	NA	2	secondyear	1st.2nd	19	-1.97343429742655
1480	R_1jVpwMiwlu6cX6G	10	19	Women	NotSTEM	WomenNotSTEM	White	Pan	3	2.71428571428571	1	0	0	0	0	0	0	NA	0	0	0	0	0	0	NA	1	firstyear	1st.2nd	19	-1.97343429742655
1481	R_3PsNUzUzafCwSlo	10	24	Women	NotSTEM	WomenNotSTEM	Asian	Heterosexual	1.77777777777778	1.71428571428571	4	0	0	0	0	0	0	NA	0	0	0	0	0	0	NA	1	firstyear	1st.2nd	24	3.02656570257345
1482	R_1ruGjuRR3JzYOuT	10	21	Women	NotSTEM	WomenNotSTEM	NA	Bisexual	2.77777777777778	2.14285714285714	5	0	0	0	0	0	0	NA	0	0	0	0	0	0	NA	4	fourthyear+	3rd.plus	21	0.0265657025734463
1483	R_1KxSiRvZ4IM8qZR	10	19	Men	NotSTEM	NA	White	Heterosexual	1.33333333333333	1	2	0	0	0	0	0	0	NA	0	0	0	0	0	0	NA	2	secondyear	1st.2nd	19	-1.97343429742655
1484	R_xxw2wQO4vXZDUvD	10	20	Women	NotSTEM	WomenNotSTEM	Asian	Heterosexual	1.66666666666667	1.57142857142857	2	0	0	0	0	0	0	NA	0	0	0	0	0	0	NA	3	thirdyear	3rd.plus	20	-0.973434297426554
1485	R_DnMCdUl86jhT1Bf	10	19	Women	NotSTEM	WomenNotSTEM	NA	Bisexual	2.22222222222222	2.28571428571429	2	0	0	0	0	0	0	NA	0	0	0	0	0	0	NA	1	firstyear	1st.2nd	19	-1.97343429742655
1486	R_6EkGTmPu133rjZT	10	20	Women	NotSTEM	WomenNotSTEM	Hispanic	Heterosexual	1.66666666666667	2.85714285714286	3	0	0	0	0	0	0	NA	0	0	0	0	0	0	NA	7	fourthyear+	3rd.plus	20	-0.973434297426554
1487	R_paCOmA3AAvziXQZ	10	20	Men	NotSTEM	NA	White	Queer	NA	NA	4	0	0	0	0	0	0	NA	0	0	0	0	0	0	NA	2	secondyear	1st.2nd	20	-0.973434297426554
1488	R_2QMQXeqZjxTFXB9	10	28	Men	NotSTEM	NA	Asian	Heterosexual	1.77777777777778	2.14285714285714	5	0	0	0	0	0	0	NA	0	0	0	0	0	0	NA	6	fourthyear+	3rd.plus	28	7.02656570257345
1489	R_tYW4IFmvPXly7u1	10	20	Women	NotSTEM	WomenNotSTEM	Black	Heterosexual	3	3.85714285714286	5	0	0	0	0	0	0	NA	0	0	0	0	0	0	NA	2	secondyear	1st.2nd	20	-0.973434297426554
1490	R_sMNUjnOVZhiLRux	10	19	Women	NotSTEM	WomenNotSTEM	White	Bisexual	3.77777777777778	3.71428571428571	5	0	0	0	0	0	0	NA	0	0	0	0	0	0	NA	2	secondyear	1st.2nd	19	-1.97343429742655
1491	R_u56eh45EchDdWI9	10	20	Women	NotSTEM	WomenNotSTEM	White	Bisexual	1.88888888888889	3.42857142857143	4	0	0	0	0	0	0	NA	0	0	0	0	0	0	NA	3	thirdyear	3rd.plus	20	-0.973434297426554
1492	R_2vj00MPzW5sNzWR	10	19	Men	STEM	NA	Asian	Gay	2	2.57142857142857	3	0	0	0	0	0	0	NA	0	0	0	0	0	0	NA	2	secondyear	1st.2nd	19	-1.97343429742655
1493	R_2AZPrmvVmmQNUK6	10	21	Men	NotSTEM	NA	White	Gay	4	3.57142857142857	3	0	0	0	0	0	0	NA	0	0	0	0	0	0	NA	3	thirdyear	3rd.plus	21	0.0265657025734463
1494	R_21pv01y5djXY4NS	10	22	Women	NotSTEM	WomenNotSTEM	Asian	Heterosexual	3.22222222222222	2.57142857142857	3	0	0	0	0	0	0	NA	0	0	0	0	0	0	NA	2	secondyear	1st.2nd	22	1.02656570257345
1495	R_1kXFYTk5sszpAJb	10	20	Women	NotSTEM	WomenNotSTEM	NA	NA	2.11111111111111	1.71428571428571	4	0	0	0	0	0	0	NA	0	0	0	0	0	0	NA	3	thirdyear	3rd.plus	20	-0.973434297426554
1496	R_3IRxwTaPxU3kgDo	10	19	Women	NotSTEM	WomenNotSTEM	White	Lesbian	2.22222222222222	2.85714285714286	3	0	0	0	0	0	0	NA	0	0	0	0	0	0	NA	1	firstyear	1st.2nd	19	-1.97343429742655
1497	R_2WZ0Je4dCqOgSCX	10	19	Women	NotSTEM	WomenNotSTEM	White	Bisexual	NA	NA	3	0	0	0	0	0	0	NA	0	0	0	0	0	0	NA	2	secondyear	1st.2nd	19	-1.97343429742655
1498	R_1mxwIGoBZGDI7qq	10	20	Men	NotSTEM	NA	NA	Heterosexual	1.55555555555556	1.85714285714286	1	0	0	0	0	0	0	NA	0	0	0	0	0	0	NA	2	secondyear	1st.2nd	20	-0.973434297426554
1499	R_2EskYrEQigZ5spG	10	24	Women	NotSTEM	WomenNotSTEM	Hispanic	Bisexual	2	2.28571428571429	4	0	0	0	0	0	0	NA	0	0	0	0	0	0	NA	2	secondyear	1st.2nd	24	3.02656570257345
1500	R_2znGr1ijDP12OlP	10	20	Women	NotSTEM	WomenNotSTEM	White	Bisexual	2.33333333333333	2.33333333333333	3	0	0	0	0	0	0	NA	0	0	0	0	0	0	NA	3	thirdyear	3rd.plus	20	-0.973434297426554
1501	R_29rZqot5fGKE3BS	10	20	Men	NA	NA	White	Heterosexual	NA	NA	3	0	0	0	0	0	0	NA	0	0	0	0	0	0	NA	NA	NA	NA	20	-0.973434297426554
1502	R_3im9fAxUi1LGRtn	10	20	Men	NotSTEM	NA	Asian	Heterosexual	1.33333333333333	1.57142857142857	2	0	0	0	0	0	0	NA	0	0	0	0	0	0	NA	2	secondyear	1st.2nd	20	-0.973434297426554
1503	R_2sbvtD1Rv1lLNrD	10	21	Men	NotSTEM	NA	White	Heterosexual	2.22222222222222	2	3	0	0	0	0	0	0	NA	0	0	0	0	0	0	NA	4	fourthyear+	3rd.plus	21	0.0265657025734463
1504	R_2dLqWjp6zj2Q1hg	10	21	Women	NotSTEM	WomenNotSTEM	White	Pan	1.88888888888889	NA	2	0	0	0	0	0	0	NA	0	0	0	0	0	0	NA	3	thirdyear	3rd.plus	21	0.0265657025734463
1505	R_dcYSWPuEmBAcavn	10	19	Women	NotSTEM	WomenNotSTEM	NA	Heterosexual	1	1	1	0	0	0	0	0	0	NA	0	0	0	0	0	0	NA	2	secondyear	1st.2nd	19	-1.97343429742655
1506	R_bPhke7Qo0z50QnL	10	26	Women	NotSTEM	WomenNotSTEM	Asian	Heterosexual	2	2.28571428571429	2	0	0	0	0	0	0	NA	0	0	0	0	0	0	NA	4	fourthyear+	3rd.plus	26	5.02656570257345
1507	R_10OhYkWnQqzaAFG	10	20	Women	NotSTEM	WomenNotSTEM	White	Lesbian	1.66666666666667	2	4	0	0	0	0	0	0	NA	0	0	0	0	0	0	NA	3	thirdyear	3rd.plus	20	-0.973434297426554
1508	R_2fD82p0e9EF8By5	10	19	Men	NotSTEM	NA	White	Heterosexual	2.44444444444444	3	4	0	0	0	0	0	0	NA	0	0	0	0	0	0	NA	1	firstyear	1st.2nd	19	-1.97343429742655
1509	R_2zAwA12Fzlr4Yl5	10	19	Women	NotSTEM	WomenNotSTEM	White	Pan	3.66666666666667	3.28571428571429	3	0	0	0	0	0	0	NA	0	0	0	0	0	0	NA	1	firstyear	1st.2nd	19	-1.97343429742655
1510	R_2ztKgfJayGronN3	10	20	Women	NotSTEM	WomenNotSTEM	Hispanic	Bisexual	2.77777777777778	1.85714285714286	3	0	0	0	0	0	0	NA	0	0	0	0	0	0	NA	3	thirdyear	3rd.plus	20	-0.973434297426554
1511	R_23Zw1hFRuBekVPQ	10	28	Men	NotSTEM	NA	Hispanic	Heterosexual	1.66666666666667	1.14285714285714	3	0	0	0	0	0	0	NA	0	0	0	0	0	0	NA	3	thirdyear	3rd.plus	28	7.02656570257345
1512	R_2VEIWrdYH7IGjMg	10	19	Women	STEM	WomenSTEM	White	Heterosexual	1.77777777777778	2.85714285714286	3	0	0	0	0	0	0	NA	0	0	0	0	0	0	NA	2	secondyear	1st.2nd	19	-1.97343429742655
1513	R_byezUlFpWCWab7j	10	20	Men	NotSTEM	NA	White	Heterosexual	2	2.42857142857143	3	0	0	0	0	0	0	NA	0	0	0	0	0	0	NA	2	secondyear	1st.2nd	20	-0.973434297426554
1514	R_2cnMITaPJoS42cX	10	19	Men	NotSTEM	NA	White	Heterosexual	2.33333333333333	2.42857142857143	4	0	0	0	0	0	0	NA	0	0	0	0	0	0	NA	2	secondyear	1st.2nd	19	-1.97343429742655
1515	R_2P75GNusGUJjNgW	10	20	Men	NotSTEM	NA	NA	Gay	3.66666666666667	4	3	0	0	0	0	0	0	NA	0	0	0	0	0	0	NA	2	secondyear	1st.2nd	20	-0.973434297426554
1516	R_3qEyc38XatRMuf2	10	20	Men	NotSTEM	NA	White	Pan	3.88888888888889	3.57142857142857	5	0	0	0	0	0	0	NA	0	0	0	0	0	0	NA	3	thirdyear	3rd.plus	20	-0.973434297426554
1517	R_qUg1d7AbLDoN7Bn	10	19	Men	NotSTEM	NA	White	Heterosexual	3.11111111111111	2.71428571428571	3	0	0	0	0	0	0	NA	0	0	0	0	0	0	NA	1	firstyear	1st.2nd	19	-1.97343429742655
1518	R_3nr2qwk3U7kWRVT	10	22	Women	NotSTEM	WomenNotSTEM	White	Bisexual	2.44444444444444	2.28571428571429	4	0	0	0	0	0	0	NA	0	0	0	0	0	0	NA	2	secondyear	1st.2nd	22	1.02656570257345
1519	R_1mPYI0La2VMkVX3	10	21	Men	NotSTEM	NA	Asian	Questioning	1.66666666666667	1.71428571428571	3	0	0	0	0	0	0	NA	0	0	0	0	0	0	NA	2	secondyear	1st.2nd	21	0.0265657025734463
1520	R_3mhOEs1kRxAgRIB	10	24	Women	NotSTEM	WomenNotSTEM	White	Heterosexual	2	1.85714285714286	4	0	0	0	0	0	0	NA	0	0	0	0	0	0	NA	1	firstyear	1st.2nd	24	3.02656570257345
1521	R_xgBtbUIqlSZ5qF3	10	20	Men	NotSTEM	NA	NA	Gay	1.22222222222222	1	4	0	0	0	0	0	0	NA	0	0	0	0	0	0	NA	3	thirdyear	3rd.plus	20	-0.973434297426554
1522	R_YYtiPlLTOcVw0CZ	10	20	Men	NotSTEM	NA	White	Heterosexual	1.11111111111111	1.14285714285714	2	0	0	0	0	0	0	NA	0	0	0	0	0	0	NA	2	secondyear	1st.2nd	20	-0.973434297426554
1523	R_3IPPse7jBKqfKAM	10	20	Women	NotSTEM	WomenNotSTEM	Asian	Heterosexual	2.33333333333333	2.42857142857143	2	0	0	0	0	0	0	NA	0	0	0	0	0	0	NA	3	thirdyear	3rd.plus	20	-0.973434297426554
1524	R_1jg0umhCMByxtxf	10	18	Women	NotSTEM	WomenNotSTEM	Asian	Heterosexual	1.66666666666667	1.28571428571429	2	0	0	0	0	0	0	NA	0	0	0	0	0	0	NA	1	firstyear	1st.2nd	18	-2.97343429742655
1525	R_28UmgmnFEpcKvg6	10	20	Women	NotSTEM	WomenNotSTEM	NA	Queer	1.88888888888889	1.71428571428571	4	0	0	0	0	0	0	NA	0	0	0	0	0	0	NA	3	thirdyear	3rd.plus	20	-0.973434297426554
1526	R_3QKNb7AeqgunUQb	10	22	Women	NotSTEM	WomenNotSTEM	Black	Bisexual	2.44444444444444	2.57142857142857	5	0	0	0	0	0	0	NA	0	0	0	0	0	0	NA	3	thirdyear	3rd.plus	22	1.02656570257345
1527	R_8bLYYaxxM16QfO9	10	22	Men	NotSTEM	NA	Asian	Heterosexual	1.44444444444444	1.28571428571429	4	0	0	0	0	0	0	NA	0	0	0	0	0	0	NA	3	thirdyear	3rd.plus	22	1.02656570257345
1528	R_2QmvksbKaGeyuPw	10	18	Men	NotSTEM	NA	Asian	NA	2	2	3	0	0	0	0	0	0	NA	0	0	0	0	0	0	NA	1	firstyear	1st.2nd	18	-2.97343429742655
1529	R_3Kx2xqu9JoeE9Rz	10	18	Men	NotSTEM	NA	White	Heterosexual	3.55555555555556	3.57142857142857	1	0	0	0	0	0	0	NA	0	0	0	0	0	0	NA	1	firstyear	1st.2nd	18	-2.97343429742655
1530	R_Ra8ag3z3gb8m3Lz	10	18	Women	NotSTEM	WomenNotSTEM	White	Heterosexual	1.22222222222222	1.28571428571429	4	0	0	0	0	0	0	NA	0	0	0	0	0	0	NA	1	firstyear	1st.2nd	18	-2.97343429742655
1531	R_3pupBHtoE3ZSRrd	10	21	Women	NotSTEM	WomenNotSTEM	White	Bisexual	2.22222222222222	1.42857142857143	4	0	0	0	0	0	0	NA	0	0	0	0	0	0	NA	2	secondyear	1st.2nd	21	0.0265657025734463
1532	R_2Xj0hwreMgRgX77	10	21	Women	NotSTEM	WomenNotSTEM	White	Heterosexual	2.11111111111111	1.85714285714286	3	0	0	0	0	0	0	NA	0	0	0	0	0	0	NA	3	thirdyear	3rd.plus	21	0.0265657025734463
1533	R_3Li184GDQuIyk53	10	20	Women	NotSTEM	WomenNotSTEM	Asian	Heterosexual	2.44444444444444	2	3	0	0	0	0	0	0	NA	0	0	0	0	0	0	NA	3	thirdyear	3rd.plus	20	-0.973434297426554
1534	R_3EsvsKevHwTLk66	10	18	Men	NotSTEM	NA	White	Heterosexual	1.44444444444444	1.14285714285714	4	0	0	0	0	0	0	NA	0	0	0	0	0	0	NA	2	secondyear	1st.2nd	18	-2.97343429742655
1535	R_BKPntwShF2ywxyx	10	20	Men	NotSTEM	NA	White	Heterosexual	1.77777777777778	1.71428571428571	4	0	0	0	0	0	0	NA	0	0	0	0	0	0	NA	3	thirdyear	3rd.plus	20	-0.973434297426554
1536	R_3foWFjlP4USvQkD	10	20	Women	NotSTEM	WomenNotSTEM	Hispanic	Heterosexual	2.11111111111111	3	5	0	0	0	0	0	0	NA	0	0	0	0	0	0	NA	3	thirdyear	3rd.plus	20	-0.973434297426554
1537	R_31mAIJGdfa1wD3n	10	20	Women	NotSTEM	WomenNotSTEM	White	Heterosexual	3	3.14285714285714	3	0	0	0	0	0	0	NA	0	0	0	0	0	0	NA	2	secondyear	1st.2nd	20	-0.973434297426554
1538	R_3qD2kPmnruigRz7	10	20	Women	NotSTEM	WomenNotSTEM	NA	Heterosexual	2.55555555555556	2	4	0	0	0	0	0	0	NA	0	0	0	0	0	0	NA	3	thirdyear	3rd.plus	20	-0.973434297426554
1539	R_6GuTAGqLWfV8w6t	10	22	Women	NotSTEM	WomenNotSTEM	White	Heterosexual	3	3.57142857142857	5	0	0	0	0	0	0	NA	0	0	0	0	0	0	NA	2	secondyear	1st.2nd	22	1.02656570257345
1540	R_ugADWIkT5Nx1nXP	10	23	Women	NotSTEM	WomenNotSTEM	White	Heterosexual	1.44444444444444	1.71428571428571	4	0	0	0	0	0	0	NA	0	0	0	0	0	0	NA	5	fourthyear+	3rd.plus	23	2.02656570257345
1541	R_3V5aAF039J5VLgZ	10	22	Women	NotSTEM	WomenNotSTEM	Asian	Heterosexual	1.22222222222222	1.14285714285714	3	0	0	0	0	0	0	NA	0	0	0	0	0	0	NA	3	thirdyear	3rd.plus	22	1.02656570257345
1542	R_3lywX5BFQlruPUe	10	22	Men	NotSTEM	NA	NA	Heterosexual	1.44444444444444	2.42857142857143	3	0	0	0	0	0	0	NA	0	0	0	0	0	0	NA	3	thirdyear	3rd.plus	22	1.02656570257345
1543	R_1JD4ZaMqaMRkpHk	10	24	Women	STEM	WomenSTEM	Asian	Lesbian	2.44444444444444	3	5	0	0	0	0	0	0	NA	0	0	0	0	0	0	NA	4	fourthyear+	3rd.plus	24	3.02656570257345
1544	R_1exa6mBhQTkcYUz	10	19	Women	NotSTEM	WomenNotSTEM	NA	Bisexual	1.11111111111111	1.57142857142857	2	0	0	0	0	0	0	NA	0	0	0	0	0	0	NA	1	firstyear	1st.2nd	19	-1.97343429742655
1545	R_WusAjzhxVUUZ0Wt	10	23	Men	NotSTEM	NA	Asian	Heterosexual	2.55555555555556	2	4	0	0	0	0	0	0	NA	0	0	0	0	0	0	NA	4	fourthyear+	3rd.plus	23	2.02656570257345
1546	R_1JRQZjdWeXvzZrN	10	19	Women	NotSTEM	WomenNotSTEM	Hispanic	Queer	1.77777777777778	3	2	0	0	0	0	0	0	NA	0	0	0	0	0	0	NA	2	secondyear	1st.2nd	19	-1.97343429742655
1547	R_2v2O4UTPDRVyFOW	10	21	Women	NotSTEM	WomenNotSTEM	Asian	Heterosexual	2.66666666666667	3.14285714285714	5	0	0	0	0	0	0	NA	0	0	0	0	0	0	NA	1	firstyear	1st.2nd	21	0.0265657025734463
1548	R_3nNHHNcEhXqvril	10	22	Women	STEM	WomenSTEM	Hispanic	Heterosexual	2.11111111111111	1.71428571428571	4	0	0	0	0	0	0	NA	0	0	0	0	0	0	NA	1	firstyear	1st.2nd	22	1.02656570257345
1549	R_D7ZKsctdVXq7Ht7	10	19	Women	STEM	WomenSTEM	White	Bisexual	2.77777777777778	2	1	0	0	0	0	0	0	NA	0	0	0	0	0	0	NA	2	secondyear	1st.2nd	19	-1.97343429742655
1550	R_sN0MAK23zlgFboJ	10	19	Men	NotSTEM	NA	White	Heterosexual	1.22222222222222	1.42857142857143	2	0	0	0	0	0	0	NA	0	0	0	0	0	0	NA	1	firstyear	1st.2nd	19	-1.97343429742655
1551	R_3njFV32FymerSlL	10	25	Men	NotSTEM	NA	NA	Heterosexual	3.22222222222222	3.85714285714286	4	0	0	0	0	0	0	NA	0	0	0	0	0	0	NA	4	fourthyear+	3rd.plus	25	4.02656570257345
1552	R_3MEywNNEUSQui6W	10	18	Women	NotSTEM	WomenNotSTEM	Hispanic	Pan	1.88888888888889	2	5	0	0	0	0	0	0	NA	0	0	0	0	0	0	NA	1	firstyear	1st.2nd	18	-2.97343429742655
1553	R_3ez3uOxvH6oIYHN	10	18	Women	NotSTEM	WomenNotSTEM	White	Bisexual	2.5	3.28571428571429	3	0	0	0	0	0	0	NA	0	0	0	0	0	0	NA	1	firstyear	1st.2nd	18	-2.97343429742655
1554	R_2uvXLZpsc1zLchZ	10	19	Women	NotSTEM	WomenNotSTEM	White	Bisexual	NA	NA	3	0	0	0	0	0	0	NA	0	0	0	0	0	0	NA	2	secondyear	1st.2nd	19	-1.97343429742655
1555	R_3fuAvPwPrPhUYPA	10	18	Women	NotSTEM	WomenNotSTEM	Asian	Heterosexual	1.44444444444444	1	2	0	0	0	0	0	0	NA	0	0	0	0	0	0	NA	1	firstyear	1st.2nd	18	-2.97343429742655
1556	R_23UILLrnOGvjlps	10	22	Women	NotSTEM	WomenNotSTEM	White	Bisexual	3.33333333333333	2.85714285714286	1	0	0	0	0	0	0	NA	0	0	0	0	0	0	NA	4	fourthyear+	3rd.plus	22	1.02656570257345
1557	R_3fxjbdsENT1HD3f	10	19	Women	NotSTEM	WomenNotSTEM	White	Heterosexual	2	1.85714285714286	3	0	0	0	0	0	0	NA	0	0	0	0	0	0	NA	2	secondyear	1st.2nd	19	-1.97343429742655
1558	R_1IRGTmrNO1PSdXQ	10	21	Men	NotSTEM	NA	NA	Bisexual	1.33333333333333	1.14285714285714	2	0	0	0	0	0	0	NA	0	0	0	0	0	0	NA	3	thirdyear	3rd.plus	21	0.0265657025734463
1559	R_1ItkMPsxhFyJkwd	10	21	Men	NotSTEM	NA	White	Heterosexual	NA	NA	3	0	0	0	0	0	0	NA	0	0	0	0	0	0	NA	3	thirdyear	3rd.plus	21	0.0265657025734463
1560	R_2WMPAnVDierVrVQ	10	25	Men	NotSTEM	NA	NA	NA	2	2	3	0	0	0	0	0	0	NA	0	0	0	0	0	0	NA	4	fourthyear+	3rd.plus	25	4.02656570257345
1561	R_esMpLSv2GZ9Pfqx	10	19	Men	NotSTEM	NA	Asian	Heterosexual	2.88888888888889	2.71428571428571	3	0	0	0	0	0	0	NA	0	0	0	0	0	0	NA	2	secondyear	1st.2nd	19	-1.97343429742655
1562	R_1Hk6EsQmgfCvRjc	10	19	Women	NotSTEM	WomenNotSTEM	NA	Heterosexual	1.66666666666667	1.42857142857143	4	0	0	0	0	0	0	NA	0	0	0	0	0	0	NA	1	firstyear	1st.2nd	19	-1.97343429742655
1563	R_2an9LcSJcZFjgT3	10	20	Women	NotSTEM	WomenNotSTEM	White	Bisexual	2.88888888888889	3.71428571428571	5	0	0	0	0	0	0	NA	0	0	0	0	0	0	NA	3	thirdyear	3rd.plus	20	-0.973434297426554
1564	R_WijNPQtTmJGNeQV	10	19	Men	NotSTEM	NA	White	Heterosexual	2.11111111111111	1.57142857142857	3	0	0	0	0	0	0	NA	0	0	0	0	0	0	NA	2	secondyear	1st.2nd	19	-1.97343429742655
1565	R_1pnfe59c5CKM5pg	10	22	Women	NotSTEM	WomenNotSTEM	Asian	Bisexual	1.33333333333333	1.42857142857143	4	0	0	0	0	0	0	NA	0	0	0	0	0	0	NA	2	secondyear	1st.2nd	22	1.02656570257345
1566	R_1QGzhweQaDkFV5e	10	18	Men	NotSTEM	NA	White	Heterosexual	1.44444444444444	1.42857142857143	4	0	0	0	0	0	0	NA	0	0	0	0	0	0	NA	1	firstyear	1st.2nd	18	-2.97343429742655
1567	R_1jB2jiOuZCTLHbH	10	22	Women	NotSTEM	WomenNotSTEM	Hispanic	Heterosexual	3.33333333333333	3.57142857142857	4	0	0	0	0	0	0	NA	0	0	0	0	0	0	NA	4	fourthyear+	3rd.plus	22	1.02656570257345
1568	R_2Ugt8a3s55bgysb	10	18	Women	NotSTEM	WomenNotSTEM	White	Queer	2.22222222222222	2.71428571428571	4	0	0	0	0	0	0	NA	0	0	0	0	0	0	NA	1	firstyear	1st.2nd	18	-2.97343429742655
1569	R_1KqAQOHiqzkVzJ0	10	22	Women	NotSTEM	WomenNotSTEM	White	Bisexual	1.22222222222222	1.28571428571429	2	0	0	0	0	0	0	NA	0	0	0	0	0	0	NA	5	fourthyear+	3rd.plus	22	1.02656570257345
1570	R_12Fjsep2GWuS7nS	10	25	Men	NotSTEM	NA	Hispanic	Heterosexual	2	1.57142857142857	5	0	0	0	0	0	0	NA	0	0	0	0	0	0	NA	1	firstyear	1st.2nd	25	4.02656570257345
1571	R_uwvzU2x1fOfyGoF	10	21	Women	NotSTEM	WomenNotSTEM	White	Heterosexual	3	3	2	0	0	0	0	0	0	NA	0	0	0	0	0	0	NA	2	secondyear	1st.2nd	21	0.0265657025734463
1572	R_3oRAswK8JAOIWSH	10	21	Women	NotSTEM	WomenNotSTEM	NA	Queer	3.11111111111111	3.85714285714286	4	0	0	0	0	0	0	NA	0	0	0	0	0	0	NA	2	secondyear	1st.2nd	21	0.0265657025734463
1573	R_2zSlUrh6u22ZCbD	10	25	Men	STEM	NA	White	Heterosexual	1.77777777777778	2.28571428571429	3	0	0	0	0	0	0	NA	0	0	0	0	0	0	NA	4	fourthyear+	3rd.plus	25	4.02656570257345
1574	R_3ixSOSiQA89PUwv	10	18	Women	NotSTEM	WomenNotSTEM	White	Lesbian	3.22222222222222	4	5	0	0	0	0	0	0	NA	0	0	0	0	0	0	NA	1	firstyear	1st.2nd	18	-2.97343429742655
1575	R_1IcoYyhhC0pRpMC	10	21	Women	NotSTEM	WomenNotSTEM	NA	Bisexual	1.44444444444444	1.57142857142857	4	0	0	0	0	0	0	NA	0	0	0	0	0	0	NA	4	fourthyear+	3rd.plus	21	0.0265657025734463
1576	R_1DIne5vhtNsIzG8	10	18	Men	NotSTEM	NA	White	Bisexual	3.44444444444444	4	2	0	0	0	0	0	0	NA	0	0	0	0	0	0	NA	1	firstyear	1st.2nd	18	-2.97343429742655
1577	R_2uKSKX84BN5mj1Y	10	21	Men	NotSTEM	NA	NA	Bisexual	3.44444444444444	3.14285714285714	4	0	0	0	0	0	0	NA	0	0	0	0	0	0	NA	2	secondyear	1st.2nd	21	0.0265657025734463
1578	R_1gcfhKtVDxvk8aD	10	18	Women	NotSTEM	WomenNotSTEM	Hispanic	Heterosexual	1.77777777777778	1.57142857142857	3	0	0	0	0	0	0	NA	0	0	0	0	0	0	NA	2	secondyear	1st.2nd	18	-2.97343429742655
1579	R_1i2wvVuHiwWFWNd	10	19	Men	NotSTEM	NA	White	Heterosexual	1.55555555555556	1.71428571428571	3	0	0	0	0	0	0	NA	0	0	0	0	0	0	NA	2	secondyear	1st.2nd	19	-1.97343429742655
1580	R_7QcpQKre1tWGCB3	10	21	Men	NotSTEM	NA	White	Heterosexual	2.66666666666667	2.71428571428571	4	0	0	0	0	0	0	NA	0	0	0	0	0	0	NA	4	fourthyear+	3rd.plus	21	0.0265657025734463
1581	R_1eS2vK90Imf9odE	10	19	Women	NotSTEM	WomenNotSTEM	White	Bisexual	3.55555555555556	3.85714285714286	4	0	0	0	0	0	0	NA	0	0	0	0	0	0	NA	2	secondyear	1st.2nd	19	-1.97343429742655
1582	R_3rUvpGgaUftQFmJ	10	21	Men	NotSTEM	NA	Asian	Heterosexual	2.22222222222222	2.57142857142857	4	0	0	0	0	0	0	NA	0	0	0	0	0	0	NA	4	fourthyear+	3rd.plus	21	0.0265657025734463
1583	R_3R4M9ymY2PlH99I	10	22	Women	NotSTEM	WomenNotSTEM	Hispanic	Bisexual	3.33333333333333	3.14285714285714	5	0	0	0	0	0	0	NA	0	0	0	0	0	0	NA	4	fourthyear+	3rd.plus	22	1.02656570257345
1584	R_3oTmUHIkTITmAam	10	19	Men	NotSTEM	NA	White	Gay	1.44444444444444	1.57142857142857	2	0	0	0	0	0	0	NA	0	0	0	0	0	0	NA	1	firstyear	1st.2nd	19	-1.97343429742655
1585	R_bCsBQNTxEgyO2L7	10	21	Men	NotSTEM	NA	Asian	Bisexual	2.55555555555556	3.14285714285714	3	0	0	0	0	0	0	NA	0	0	0	0	0	0	NA	4	fourthyear+	3rd.plus	21	0.0265657025734463
1586	R_Dk0zE6zzNZwo0lb	10	20	Women	NotSTEM	WomenNotSTEM	NA	Lesbian	3.44444444444444	4	5	0	0	0	0	0	0	NA	0	0	0	0	0	0	NA	4	fourthyear+	3rd.plus	20	-0.973434297426554
1587	R_10IUCs0Vc17ak88	10	18	Women	NotSTEM	WomenNotSTEM	White	Bisexual	1	1.28571428571429	2	0	0	0	0	0	0	NA	0	0	0	0	0	0	NA	1	firstyear	1st.2nd	18	-2.97343429742655
1588	R_2fesOJXbSkdBtaz	10	25	Women	NotSTEM	WomenNotSTEM	White	Bisexual	2.33333333333333	3.28571428571429	2	0	0	0	0	0	0	NA	0	0	0	0	0	0	NA	4	fourthyear+	3rd.plus	25	4.02656570257345
1589	R_TbHHzguKcXQnLzz	10	21	Men	NotSTEM	NA	White	Heterosexual	1.33333333333333	1.57142857142857	2	0	0	0	0	0	0	NA	0	0	0	0	0	0	NA	4	fourthyear+	3rd.plus	21	0.0265657025734463
1590	R_21EAEgUxfK77kdT	10	21	Men	NotSTEM	NA	Black	Bisexual	2.11111111111111	2	4	0	0	0	0	0	0	NA	0	0	0	0	0	0	NA	3	thirdyear	3rd.plus	21	0.0265657025734463
1591	R_32XBzqNO6SQ3naV	10	26	Men	NotSTEM	NA	White	Heterosexual	1.88888888888889	1.85714285714286	4	0	0	0	0	0	0	NA	0	0	0	0	0	0	NA	7	fourthyear+	3rd.plus	26	5.02656570257345
1592	R_5halHKLom6M0RVv	10	21	Women	NotSTEM	WomenNotSTEM	Hispanic	Heterosexual	2.11111111111111	1.57142857142857	3	0	0	0	0	0	0	NA	0	0	0	0	0	0	NA	1	firstyear	1st.2nd	21	0.0265657025734463
1593	R_3HUDvAFoMddWQE9	10	20	Men	NotSTEM	NA	White	Heterosexual	1.88888888888889	2.85714285714286	2	0	0	0	0	0	0	NA	0	0	0	0	0	0	NA	3	thirdyear	3rd.plus	20	-0.973434297426554
1594	R_2YljI1V22ykMhhr	10	20	Men	NA	NA	White	Gay	NA	NA	5	0	0	0	0	0	0	NA	0	0	0	0	0	0	NA	3	thirdyear	3rd.plus	20	-0.973434297426554
1595	R_xnMXjzEDKqWd2Df	10	21	Men	NotSTEM	NA	White	Heterosexual	4	3.71428571428571	3	0	0	0	0	0	0	NA	0	0	0	0	0	0	NA	4	fourthyear+	3rd.plus	21	0.0265657025734463
1596	R_3irlbbJtOyzTJ6K	10	23	Women	NotSTEM	WomenNotSTEM	White	Heterosexual	1.88888888888889	2	4	0	0	0	0	0	0	NA	0	0	0	0	0	0	NA	3	thirdyear	3rd.plus	23	2.02656570257345
1597	R_1ItnsZAiugWW09o	10	20	Women	NotSTEM	WomenNotSTEM	White	Heterosexual	1	1	3	0	0	0	0	0	0	NA	0	0	0	0	0	0	NA	3	thirdyear	3rd.plus	20	-0.973434297426554
1598	R_2WGB9m7IUZeBySc	10	21	Men	NotSTEM	NA	White	Heterosexual	NA	NA	3	0	0	0	0	0	0	NA	0	0	0	0	0	0	NA	4	fourthyear+	3rd.plus	21	0.0265657025734463
1599	R_1oBcQw4hmaVyTf2	10	20	Women	NotSTEM	WomenNotSTEM	White	Heterosexual	1.55555555555556	1.14285714285714	2	0	0	0	0	0	0	NA	0	0	0	0	0	0	NA	3	thirdyear	3rd.plus	20	-0.973434297426554
1600	R_1rqf5OPGpTsrn4A	10	22	Women	NotSTEM	WomenNotSTEM	NA	Heterosexual	1.22222222222222	1.16666666666667	5	0	0	0	0	0	0	NA	0	0	0	0	0	0	NA	2	secondyear	1st.2nd	22	1.02656570257345
1601	R_31oo2KkUJq0uKFH	10	18	Men	NotSTEM	NA	NA	Heterosexual	1.66666666666667	1.14285714285714	2	0	0	0	0	0	0	NA	0	0	0	0	0	0	NA	1	firstyear	1st.2nd	18	-2.97343429742655
1602	R_2YG7ZTPzWuFKmr2	10	20	Women	NotSTEM	WomenNotSTEM	White	Bisexual	2.66666666666667	2.28571428571429	4	0	0	0	0	0	0	NA	0	0	0	0	0	0	NA	2	secondyear	1st.2nd	20	-0.973434297426554
1603	R_3Dc1UMIblY2ruQn	10	19	Women	NotSTEM	WomenNotSTEM	Black	Heterosexual	3.22222222222222	3.14285714285714	5	0	0	0	0	0	0	NA	0	0	0	0	0	0	NA	2	secondyear	1st.2nd	19	-1.97343429742655
1604	R_vUBSzA0YsHaIwSd	10	19	Men	NotSTEM	NA	NA	Heterosexual	1.33333333333333	1	1	0	0	0	0	0	0	NA	0	0	0	0	0	0	NA	1	firstyear	1st.2nd	19	-1.97343429742655
1605	R_30qy3WM9sVR1CnM	10	22	Men	NotSTEM	NA	White	Heterosexual	1	1	3	0	0	0	0	0	0	NA	0	0	0	0	0	0	NA	4	fourthyear+	3rd.plus	22	1.02656570257345
1606	R_wQNzPAuyfydj9M5	10	20	Women	NotSTEM	WomenNotSTEM	NA	Bisexual	2.66666666666667	3.14285714285714	3	0	0	0	0	0	0	NA	0	0	0	0	0	0	NA	3	thirdyear	3rd.plus	20	-0.973434297426554
1607	R_3n2XwhFN2Jfdyy3	10	21	Women	NotSTEM	WomenNotSTEM	White	Heterosexual	1.33333333333333	1.42857142857143	3	0	0	0	0	0	0	NA	0	0	0	0	0	0	NA	4	fourthyear+	3rd.plus	21	0.0265657025734463
1608	R_1dmdgALTSbl4hkd	10	19	Women	NotSTEM	WomenNotSTEM	White	Bisexual	1.77777777777778	2.71428571428571	4	0	0	0	0	0	0	NA	0	0	0	0	0	0	NA	2	secondyear	1st.2nd	19	-1.97343429742655
1609	R_3flVMKHRvrnNfJ7	10	22	Women	NotSTEM	WomenNotSTEM	Middle Eastern	Heterosexual	2.33333333333333	1.85714285714286	5	0	0	0	0	0	0	NA	0	0	0	0	0	0	NA	3	thirdyear	3rd.plus	22	1.02656570257345
1610	R_8k49cyrv2YqhKlr	10	19	Men	NotSTEM	NA	Asian	Heterosexual	1.44444444444444	2.28571428571429	4	0	0	0	0	0	0	NA	0	0	0	0	0	0	NA	1	firstyear	1st.2nd	19	-1.97343429742655
1611	R_2CBT5sKOM9ts0OK	10	24	Men	NotSTEM	NA	NA	Heterosexual	2	NA	2	0	0	0	0	0	0	NA	0	0	0	0	0	0	NA	2	secondyear	1st.2nd	24	3.02656570257345
1612	R_29cT5y67BikAN0p	10	19	Men	NotSTEM	NA	NA	Heterosexual	2.33333333333333	1.42857142857143	4	0	0	0	0	0	0	NA	0	0	0	0	0	0	NA	1	firstyear	1st.2nd	19	-1.97343429742655
1613	R_1Kdy3BtoeSGUSKI	10	18	Men	NotSTEM	NA	White	Heterosexual	2.33333333333333	2.14285714285714	3	0	0	0	0	0	0	NA	0	0	0	0	0	0	NA	1	firstyear	1st.2nd	18	-2.97343429742655
1614	R_1rp6BXVLe5QXdWr	10	18	Women	NotSTEM	WomenNotSTEM	Asian	Heterosexual	2.77777777777778	2.42857142857143	3	0	0	0	0	0	0	NA	0	0	0	0	0	0	NA	1	firstyear	1st.2nd	18	-2.97343429742655
1615	R_yyhTM4HXBxGhQNr	10	19	Women	NotSTEM	WomenNotSTEM	White	Bisexual	1.44444444444444	2.28571428571429	2	0	0	0	0	0	0	NA	0	0	0	0	0	0	NA	1	firstyear	1st.2nd	19	-1.97343429742655
1616	R_2qsGayyjBnzEXWF	10	20	Women	NotSTEM	WomenNotSTEM	Asian	Heterosexual	1.22222222222222	1.85714285714286	3	0	0	0	0	0	0	NA	0	0	0	0	0	0	NA	1	firstyear	1st.2nd	20	-0.973434297426554
1617	R_2YFFqT23Aig15mw	10	19	Men	NotSTEM	NA	NA	Bisexual	2	NA	1	0	0	0	0	0	0	NA	0	0	0	0	0	0	NA	1	firstyear	1st.2nd	19	-1.97343429742655
1618	R_wRGe3ETlpnQ1fln	10	18	Men	NotSTEM	NA	Asian	Heterosexual	1.55555555555556	1.28571428571429	3	0	0	0	0	0	0	NA	0	0	0	0	0	0	NA	1	firstyear	1st.2nd	18	-2.97343429742655
1619	R_2xwNKmMGVSQAcAm	10	18	Men	NotSTEM	NA	White	Heterosexual	2	1.57142857142857	3	0	0	0	0	0	0	NA	0	0	0	0	0	0	NA	1	firstyear	1st.2nd	18	-2.97343429742655
1620	R_1LdLsCLTy7H9sLY	10	22	Women	NotSTEM	WomenNotSTEM	Asian	Heterosexual	NA	NA	3	0	0	0	0	0	0	NA	0	0	0	0	0	0	NA	4	fourthyear+	3rd.plus	22	1.02656570257345
1621	R_1gdMeYKkfCozdeH	10	21	Women	NotSTEM	WomenNotSTEM	Hispanic	Asexual	3	2.85714285714286	4	0	0	0	0	0	0	NA	0	0	0	0	0	0	NA	4	fourthyear+	3rd.plus	21	0.0265657025734463
1622	R_1ISGGE4WyzHB5Gh	10	21	Women	NA	NA	Asian	Heterosexual	NA	NA	2	0	0	0	0	0	0	NA	0	0	0	0	0	0	NA	4	fourthyear+	3rd.plus	21	0.0265657025734463
1623	R_3NPwhb2qr2R2UAF	10	21	Women	NotSTEM	WomenNotSTEM	Asian	Heterosexual	NA	NA	1	0	0	0	0	0	0	NA	0	0	0	0	0	0	NA	1	firstyear	1st.2nd	21	0.0265657025734463
1624	R_1duVc9Zbtb2jnyu	10	42	Men	NotSTEM	NA	Black	Heterosexual	2.11111111111111	2	5	0	0	0	0	0	0	NA	0	0	0	0	0	0	NA	3	thirdyear	3rd.plus	42	21.0265657025734
1625	R_3CTTdDEfEifhIcs	10	22	Women	NotSTEM	WomenNotSTEM	White	Heterosexual	NA	NA	2	0	0	0	0	0	0	NA	0	0	0	0	0	0	NA	7	fourthyear+	3rd.plus	22	1.02656570257345
1626	R_3iqhQEMyvRgImWM	10	28	Men	NotSTEM	NA	NA	Heterosexual	1.55555555555556	1.71428571428571	4	0	0	0	0	0	0	NA	0	0	0	0	0	0	NA	5	fourthyear+	3rd.plus	28	7.02656570257345
1627	R_2sXPQzAxqcIfaQL	10	18	Men	NotSTEM	NA	White	Heterosexual	1.44444444444444	2.14285714285714	3	0	0	0	0	0	0	NA	0	0	0	0	0	0	NA	2	secondyear	1st.2nd	18	-2.97343429742655
1628	R_1eL7qEHbvHYDT34	10	20	Men	NotSTEM	NA	White	Gay	1.88888888888889	1.42857142857143	2	0	0	0	0	0	0	NA	0	0	0	0	0	0	NA	3	thirdyear	3rd.plus	20	-0.973434297426554
1629	R_bszeQBCmfOZDooV	10	21	Women	NotSTEM	WomenNotSTEM	White	Heterosexual	1.55555555555556	2.85714285714286	4	0	0	0	0	0	0	NA	0	0	0	0	0	0	NA	4	fourthyear+	3rd.plus	21	0.0265657025734463
1630	R_2wKMlsQprCeBPDV	10	19	Men	NotSTEM	NA	Asian	Heterosexual	1.11111111111111	1.14285714285714	1	0	0	0	0	0	0	NA	0	0	0	0	0	0	NA	2	secondyear	1st.2nd	19	-1.97343429742655
1631	R_8kRw1bZtR6SysrT	10	19	Men	NotSTEM	NA	NA	Heterosexual	4	4	2	0	0	0	0	0	0	NA	0	0	0	0	0	0	NA	2	secondyear	1st.2nd	19	-1.97343429742655
1632	R_1BQo5RWib7nidhW	10	19	Women	NotSTEM	WomenNotSTEM	White	Queer	1.88888888888889	2	4	0	0	0	0	0	0	NA	0	0	0	0	0	0	NA	2	secondyear	1st.2nd	19	-1.97343429742655
1633	R_1Nypcpbib70KQak	10	21	Women	NotSTEM	WomenNotSTEM	Asian	Bisexual	2.77777777777778	3.28571428571429	4	0	0	0	0	0	0	NA	0	0	0	0	0	0	NA	2	secondyear	1st.2nd	21	0.0265657025734463
1634	R_9tdBQIsbyWGAiB3	10	21	Women	NotSTEM	WomenNotSTEM	White	Queer	2.55555555555556	1.57142857142857	3	0	0	0	0	0	0	NA	0	0	0	0	0	0	NA	3	thirdyear	3rd.plus	21	0.0265657025734463
1635	R_3qULyd52LwqX63z	10	21	Women	NotSTEM	WomenNotSTEM	Asian	Bisexual	3.44444444444444	2.57142857142857	3	0	0	0	0	0	0	NA	0	0	0	0	0	0	NA	4	fourthyear+	3rd.plus	21	0.0265657025734463
1636	R_2EEj3Kv4bw75ma4	10	20	Women	NotSTEM	WomenNotSTEM	Asian	NA	4	3.14285714285714	3	0	0	0	0	0	0	NA	0	0	0	0	0	0	NA	2	secondyear	1st.2nd	20	-0.973434297426554
1637	R_3PM4X84kBcgZL1M	10	20	Women	NotSTEM	WomenNotSTEM	Asian	Heterosexual	1.77777777777778	NA	3	0	0	0	0	0	0	NA	0	0	0	0	0	0	NA	3	thirdyear	3rd.plus	20	-0.973434297426554
1638	R_2flMgDNtVHKgNRY	10	19	Women	NotSTEM	WomenNotSTEM	Hispanic	Heterosexual	3.22222222222222	3.57142857142857	3	0	0	0	0	0	0	NA	0	0	0	0	0	0	NA	1	firstyear	1st.2nd	19	-1.97343429742655
1639	R_3hDs8F7uH7Skil4	10	20	Women	NotSTEM	WomenNotSTEM	White	Heterosexual	1.88888888888889	2.14285714285714	1	0	0	0	0	0	0	NA	0	0	0	0	0	0	NA	3	thirdyear	3rd.plus	20	-0.973434297426554
1640	R_1MWHQOjyMynSi8o	10	21	Women	NotSTEM	WomenNotSTEM	White	Queer	1.88888888888889	1.85714285714286	4	0	0	0	0	0	0	NA	0	0	0	0	0	0	NA	3	thirdyear	3rd.plus	21	0.0265657025734463
1641	R_3qfk1m4zzGhGpVE	10	23	Men	NotSTEM	NA	Asian	Heterosexual	1.55555555555556	1.85714285714286	2	0	0	0	0	0	0	NA	0	0	0	0	0	0	NA	3	thirdyear	3rd.plus	23	2.02656570257345
1642	R_1CroLJ3oVEgmj5p	10	18	Women	NotSTEM	WomenNotSTEM	White	Heterosexual	1.22222222222222	2	1	0	0	0	0	0	0	NA	0	0	0	0	0	0	NA	1	firstyear	1st.2nd	18	-2.97343429742655
1643	R_2CE9Hl0kLn0yrBy	10	22	Men	NotSTEM	NA	White	Questioning	2.66666666666667	3.85714285714286	3	0	0	0	0	0	0	NA	0	0	0	0	0	0	NA	2	secondyear	1st.2nd	22	1.02656570257345
1644	R_1gO0X85DdhKrcSu	10	21	Women	NotSTEM	WomenNotSTEM	White	Heterosexual	3.22222222222222	2.14285714285714	4	0	0	0	0	0	0	NA	0	0	0	0	0	0	NA	3	thirdyear	3rd.plus	21	0.0265657025734463
1645	R_3nODNdeCx4K9qQB	10	21	Women	NotSTEM	WomenNotSTEM	White	Bisexual	1.44444444444444	1.42857142857143	3	0	0	0	0	0	0	NA	0	0	0	0	0	0	NA	4	fourthyear+	3rd.plus	21	0.0265657025734463
1646	R_3P4wavAsd6aiVtk	10	25	Men	STEM	NA	Hispanic	Heterosexual	1.77777777777778	1.71428571428571	2	0	0	0	0	0	0	NA	0	0	0	0	0	0	NA	4	fourthyear+	3rd.plus	25	4.02656570257345
1647	R_2zptdGeiiaIIf0K	10	20	Men	NotSTEM	NA	White	Heterosexual	NA	NA	1	0	0	0	0	0	0	NA	0	0	0	0	0	0	NA	3	thirdyear	3rd.plus	20	-0.973434297426554
1648	R_Ojok41i2jp7SAHD	10	21	Men	NotSTEM	NA	White	Heterosexual	2.66666666666667	2.14285714285714	3	0	0	0	0	0	0	NA	0	0	0	0	0	0	NA	4	fourthyear+	3rd.plus	21	0.0265657025734463
1649	R_1oba8WRCfSIcRPg	10	25	Men	NotSTEM	NA	Middle Eastern	Heterosexual	2.55555555555556	2	5	0	0	0	0	0	0	NA	0	0	0	0	0	0	NA	2	secondyear	1st.2nd	25	4.02656570257345
1650	R_25YP1jOhDWu5YRV	10	19	Women	NotSTEM	WomenNotSTEM	White	Heterosexual	1.44444444444444	1.42857142857143	3	0	0	0	0	0	0	NA	0	0	0	0	0	0	NA	2	secondyear	1st.2nd	19	-1.97343429742655
1651	R_1nTKFTXMk8fFWLN	10	20	Women	NotSTEM	WomenNotSTEM	NA	Heterosexual	2.88888888888889	3.57142857142857	3	0	0	0	0	0	0	NA	0	0	0	0	0	0	NA	3	thirdyear	3rd.plus	20	-0.973434297426554
1652	R_3JkmqHUIg4J3hU6	10	21	Women	NotSTEM	WomenNotSTEM	White	Heterosexual	2	1.85714285714286	2	0	0	0	0	0	0	NA	0	0	0	0	0	0	NA	2	secondyear	1st.2nd	21	0.0265657025734463
1653	R_2EaZ0etL1dKaZFl	10	22	Men	NotSTEM	NA	White	Heterosexual	2.22222222222222	3.28571428571429	5	0	0	0	0	0	0	NA	0	0	0	0	0	0	NA	4	fourthyear+	3rd.plus	22	1.02656570257345
1654	R_22mmcULZl7QKZ0Q	10	20	Men	STEM	NA	White	Heterosexual	1.66666666666667	1.71428571428571	1	0	0	0	0	0	0	NA	0	0	0	0	0	0	NA	3	thirdyear	3rd.plus	20	-0.973434297426554
1655	R_1doaAklDBwdU38J	10	21	Women	NotSTEM	WomenNotSTEM	White	Heterosexual	3.11111111111111	3.71428571428571	3	0	0	0	0	0	0	NA	0	0	0	0	0	0	NA	3	thirdyear	3rd.plus	21	0.0265657025734463
1656	R_2zkdxEkcPHUrjLH	10	20	Women	NotSTEM	WomenNotSTEM	White	Heterosexual	3.44444444444444	4	4	0	0	0	0	0	0	NA	0	0	0	0	0	0	NA	2	secondyear	1st.2nd	20	-0.973434297426554
1657	R_23V5uFmMRBs417k	10	21	Women	NotSTEM	WomenNotSTEM	White	Bisexual	3.77777777777778	3.71428571428571	5	0	0	0	0	0	0	NA	0	0	0	0	0	0	NA	4	fourthyear+	3rd.plus	21	0.0265657025734463
1658	R_3qm4l88dbTD7dYO	10	18	Women	NotSTEM	WomenNotSTEM	Hispanic	Lesbian	1.55555555555556	1.85714285714286	5	0	0	0	0	0	0	NA	0	0	0	0	0	0	NA	1	firstyear	1st.2nd	18	-2.97343429742655
1659	R_qEITJYCCfIbdy5X	10	23	Men	NotSTEM	NA	White	Heterosexual	2	2	5	0	0	0	0	0	0	NA	0	0	0	0	0	0	NA	4	fourthyear+	3rd.plus	23	2.02656570257345
1660	R_3nws5Bvwxmzgv43	10	19	Men	NotSTEM	NA	White	Heterosexual	1.55555555555556	1.85714285714286	2	0	0	0	0	0	0	NA	0	0	0	0	0	0	NA	2	secondyear	1st.2nd	19	-1.97343429742655
1661	R_UiGkXIfDH295Jux	10	20	Men	STEM	NA	White	Heterosexual	3.11111111111111	3.71428571428571	3	0	0	0	0	0	0	NA	0	0	0	0	0	0	NA	2	secondyear	1st.2nd	20	-0.973434297426554
1662	R_spAMf5GGMZAMc0N	10	19	Women	NotSTEM	WomenNotSTEM	White	Bisexual	1.88888888888889	2.14285714285714	4	0	0	0	0	0	0	NA	0	0	0	0	0	0	NA	2	secondyear	1st.2nd	19	-1.97343429742655
1663	R_xf2P8IJQq4K8O8F	10	21	Men	NotSTEM	NA	Black	Heterosexual	2.33333333333333	1.85714285714286	2	0	0	0	0	0	0	NA	0	0	0	0	0	0	NA	4	fourthyear+	3rd.plus	21	0.0265657025734463
1664	R_1N4VDM2LJIKK5tn	10	21	Men	NotSTEM	NA	White	Heterosexual	3.88888888888889	3.71428571428571	1	0	0	0	0	0	0	NA	0	0	0	0	0	0	NA	4	fourthyear+	3rd.plus	21	0.0265657025734463
1665	R_yWOHmBA5kewnhOp	10	21	Men	NotSTEM	NA	NA	Heterosexual	2.66666666666667	2.71428571428571	3	0	0	0	0	0	0	NA	0	0	0	0	0	0	NA	3	thirdyear	3rd.plus	21	0.0265657025734463
1666	R_1PbdGRMrsjmis1p	10	18	Women	NotSTEM	WomenNotSTEM	White	Bisexual	1.88888888888889	3.14285714285714	3	0	0	0	0	0	0	NA	0	0	0	0	0	0	NA	1	firstyear	1st.2nd	18	-2.97343429742655
1667	R_2QlAdpIyTpbZN2V	10	24	Women	NotSTEM	WomenNotSTEM	Asian	Heterosexual	3.33333333333333	2.57142857142857	5	0	0	0	0	0	0	NA	0	0	0	0	0	0	NA	4	fourthyear+	3rd.plus	24	3.02656570257345
1668	R_1mgEvTO6fKHSrBj	10	22	Men	NotSTEM	NA	Asian	Heterosexual	2.22222222222222	1.85714285714286	2	0	0	0	0	0	0	NA	0	0	0	0	0	0	NA	3	thirdyear	3rd.plus	22	1.02656570257345
1669	R_1r30ila6mpEtBBk	10	20	Women	NotSTEM	WomenNotSTEM	White	Heterosexual	1.77777777777778	2.28571428571429	1	0	0	0	0	0	0	NA	0	0	0	0	0	0	NA	3	thirdyear	3rd.plus	20	-0.973434297426554
1670	R_cvc3qA6r1j9BK49	10	19	Women	NA	NA	Asian	Heterosexual	NA	NA	4	0	0	0	0	0	0	NA	0	0	0	0	0	0	NA	NA	NA	NA	19	-1.97343429742655
1671	R_27dSIqIQD35B3yW	10	18	Women	NotSTEM	WomenNotSTEM	Hispanic	Bisexual	1.66666666666667	1.71428571428571	3	0	0	0	0	0	0	NA	0	0	0	0	0	0	NA	1	firstyear	1st.2nd	18	-2.97343429742655
1672	R_1fcQ7Y5ZWmixeDV	10	21	Men	NotSTEM	NA	Middle Eastern	Heterosexual	2.33333333333333	4	1	0	0	0	0	0	0	NA	0	0	0	0	0	0	NA	4	fourthyear+	3rd.plus	21	0.0265657025734463
1673	R_1mLuDizR8JHSoJC	10	18	Women	NotSTEM	WomenNotSTEM	White	Bisexual	2	1.57142857142857	3	0	0	0	0	0	0	NA	0	0	0	0	0	0	NA	1	firstyear	1st.2nd	18	-2.97343429742655
1674	R_3m3GLiD83o1Dnzo	10	22	Women	STEM	WomenSTEM	Asian	Bisexual	1.33333333333333	2.28571428571429	3	0	0	0	0	0	0	NA	0	0	0	0	0	0	NA	5	fourthyear+	3rd.plus	22	1.02656570257345
1675	R_ukoCoQUtHOSZmff	10	23	Women	NotSTEM	WomenNotSTEM	White	Heterosexual	3.22222222222222	3.42857142857143	5	0	0	0	0	0	0	NA	0	0	0	0	0	0	NA	2	secondyear	1st.2nd	23	2.02656570257345
1676	R_2DS7kIag12bxWAJ	10	19	Men	NotSTEM	NA	Asian	Heterosexual	2.77777777777778	3.14285714285714	2	0	0	0	0	0	0	NA	0	0	0	0	0	0	NA	2	secondyear	1st.2nd	19	-1.97343429742655
1677	R_1IKIsM01IPF8b9n	10	20	Men	NotSTEM	NA	Asian	Heterosexual	1	1	1	0	0	0	0	0	0	NA	0	0	0	0	0	0	NA	4	fourthyear+	3rd.plus	20	-0.973434297426554
1678	R_2xJ245uOdYxJWC2	10	22	Women	NotSTEM	WomenNotSTEM	NA	Heterosexual	2.66666666666667	2.71428571428571	5	0	0	0	0	0	0	NA	0	0	0	0	0	0	NA	2	secondyear	1st.2nd	22	1.02656570257345
1679	R_3OiV7YRxhpkHLin	10	19	Men	STEM	NA	NA	Bisexual	1.44444444444444	1.28571428571429	3	0	0	0	0	0	0	NA	0	0	0	0	0	0	NA	3	thirdyear	3rd.plus	19	-1.97343429742655
1680	R_3nemcmk6aOorDGo	10	21	Women	NA	NA	Asian	Heterosexual	NA	NA	5	0	0	0	0	0	0	NA	0	0	0	0	0	0	NA	NA	NA	NA	21	0.0265657025734463
1681	R_5gvkwSWdGBILMgV	10	20	Women	NotSTEM	WomenNotSTEM	Asian	NA	1.88888888888889	1.57142857142857	2	0	0	0	0	0	0	NA	0	0	0	0	0	0	NA	2	secondyear	1st.2nd	20	-0.973434297426554
1682	R_yCpYlDM08Dppw4x	10	20	Women	NotSTEM	WomenNotSTEM	Asian	Bisexual	2.11111111111111	2.85714285714286	3	0	0	0	0	0	0	NA	0	0	0	0	0	0	NA	3	thirdyear	3rd.plus	20	-0.973434297426554
1683	R_27qEw3FbDNQwRuL	10	20	Men	NotSTEM	NA	White	Heterosexual	1.66666666666667	2.42857142857143	1	0	0	0	0	0	0	NA	0	0	0	0	0	0	NA	2	secondyear	1st.2nd	20	-0.973434297426554
1684	R_21bSRi8AyTurUnp	10	19	Women	NotSTEM	WomenNotSTEM	White	Heterosexual	2.33333333333333	2.28571428571429	3	0	0	0	0	0	0	NA	0	0	0	0	0	0	NA	2	secondyear	1st.2nd	19	-1.97343429742655
1685	R_3dMTvmxn3euu8JN	10	18	Women	NotSTEM	WomenNotSTEM	NA	Bisexual	3.44444444444444	1.71428571428571	2	0	0	0	0	0	0	NA	0	0	0	0	0	0	NA	1	firstyear	1st.2nd	18	-2.97343429742655
1686	R_1EhACeBVQlmb481	10	21	Men	NotSTEM	NA	Middle Eastern	Heterosexual	2	3.28571428571429	4	0	0	0	0	0	0	NA	0	0	0	0	0	0	NA	7	fourthyear+	3rd.plus	21	0.0265657025734463
1687	R_2fiYrCoJHwHibyW	10	30	Women	NotSTEM	WomenNotSTEM	White	Heterosexual	2.33333333333333	1.85714285714286	5	0	0	0	0	0	0	NA	0	0	0	0	0	0	NA	4	fourthyear+	3rd.plus	30	9.02656570257345
1688	R_24Blfgj3E3HLKeq	10	25	Men	NotSTEM	NA	Asian	Heterosexual	1.66666666666667	2.14285714285714	3	0	0	0	0	0	0	NA	0	0	0	0	0	0	NA	4	fourthyear+	3rd.plus	25	4.02656570257345
1689	R_2fe3PqPX4e0xp5Y	10	18	Women	NotSTEM	WomenNotSTEM	White	Bisexual	2.22222222222222	2	1	0	0	0	0	0	0	NA	0	0	0	0	0	0	NA	1	firstyear	1st.2nd	18	-2.97343429742655
1690	R_2EtlwVAbKCcSmwu	10	20	Women	NotSTEM	WomenNotSTEM	Asian	Heterosexual	1.44444444444444	1.28571428571429	3	0	0	0	0	0	0	NA	0	0	0	0	0	0	NA	3	thirdyear	3rd.plus	20	-0.973434297426554
1691	R_2CdZbjKPSK5IfPz	10	19	Men	NotSTEM	NA	White	Gay	2.55555555555556	3.14285714285714	3	0	0	0	0	0	0	NA	0	0	0	0	0	0	NA	2	secondyear	1st.2nd	19	-1.97343429742655
1692	R_1jvbESlsGgLttt8	10	21	Women	NotSTEM	WomenNotSTEM	Black	Bisexual	1.88888888888889	1.85714285714286	5	0	0	0	0	0	0	NA	0	0	0	0	0	0	NA	4	fourthyear+	3rd.plus	21	0.0265657025734463
1693	R_1IJXg1c0b6VDFjW	10	21	Women	STEM	WomenSTEM	White	Pan	1.88888888888889	1.57142857142857	4	0	0	0	0	0	0	NA	0	0	0	0	0	0	NA	3	thirdyear	3rd.plus	21	0.0265657025734463
1694	R_2vZbLU8lM2XqqFg	10	20	Women	NotSTEM	WomenNotSTEM	Black	Bisexual	2.11111111111111	1.85714285714286	2	0	0	0	0	0	0	NA	0	0	0	0	0	0	NA	1	firstyear	1st.2nd	20	-0.973434297426554
1695	R_1I5AdDV4ldTvQbt	10	19	Men	NotSTEM	NA	NA	Heterosexual	1.77777777777778	1.42857142857143	2	0	0	0	0	0	0	NA	0	0	0	0	0	0	NA	2	secondyear	1st.2nd	19	-1.97343429742655
1696	R_3h0i8voOBlghL4l	10	24	Women	NA	NA	Asian	Heterosexual	NA	NA	4	0	0	0	0	0	0	NA	0	0	0	0	0	0	NA	NA	NA	NA	24	3.02656570257345
1697	R_OrNv1ome3DqHTqN	10	21	Women	NotSTEM	WomenNotSTEM	NA	Lesbian	1.33333333333333	1.42857142857143	4	0	0	0	0	0	0	NA	0	0	0	0	0	0	NA	4	fourthyear+	3rd.plus	21	0.0265657025734463
1698	R_3QaDg1stLf1AeoF	10	20	Men	NotSTEM	NA	White	Heterosexual	2.44444444444444	2.85714285714286	4	0	0	0	0	0	0	NA	0	0	0	0	0	0	NA	2	secondyear	1st.2nd	20	-0.973434297426554
1699	R_2czIQd2ulDEy2K6	10	20	Women	NotSTEM	WomenNotSTEM	Asian	Questioning	2.33333333333333	1.85714285714286	3	0	0	0	0	0	0	NA	0	0	0	0	0	0	NA	2	secondyear	1st.2nd	20	-0.973434297426554
1700	R_3Dij5SS8DvtUzp4	10	22	Men	NotSTEM	NA	Hispanic	Heterosexual	1.44444444444444	2.71428571428571	2	0	0	0	0	0	0	NA	0	0	0	0	0	0	NA	2	secondyear	1st.2nd	22	1.02656570257345
1701	R_3CJhcOPpvT6xZkz	10	20	Men	NotSTEM	NA	White	Heterosexual	2.66666666666667	2	1	0	0	0	0	0	0	NA	0	0	0	0	0	0	NA	3	thirdyear	3rd.plus	20	-0.973434297426554
1702	R_27O6C6LQ7C2TgCd	10	20	Women	STEM	WomenSTEM	Hispanic	Heterosexual	3.33333333333333	3.71428571428571	4	0	0	0	0	0	0	NA	0	0	0	0	0	0	NA	2	secondyear	1st.2nd	20	-0.973434297426554
1703	R_3gYPDm4zjUZZy4M	10	18	Men	NotSTEM	NA	White	Heterosexual	2.11111111111111	2.28571428571429	3	0	0	0	0	0	0	NA	0	0	0	0	0	0	NA	2	secondyear	1st.2nd	18	-2.97343429742655
1704	R_BQCBtDQ3N0VJ1vj	10	20	Women	NotSTEM	WomenNotSTEM	White	Heterosexual	2.22222222222222	3.28571428571429	2	0	0	0	0	0	0	NA	0	0	0	0	0	0	NA	3	thirdyear	3rd.plus	20	-0.973434297426554
1705	R_vUj1T8yfhg5ESEF	10	18	Women	NotSTEM	WomenNotSTEM	Hispanic	Bisexual	2.66666666666667	3.42857142857143	3	0	0	0	0	0	0	NA	0	0	0	0	0	0	NA	1	firstyear	1st.2nd	18	-2.97343429742655
1706	R_cNn8J05Fk507NcJ	10	25	Men	NotSTEM	NA	Asian	Heterosexual	2.22222222222222	2.28571428571429	2	0	0	0	0	0	0	NA	0	0	0	0	0	0	NA	7	fourthyear+	3rd.plus	25	4.02656570257345
1707	R_xl2ygX7RXteDcoV	10	19	Women	NotSTEM	WomenNotSTEM	White	Pan	3.22222222222222	3.14285714285714	2	0	0	0	0	0	0	NA	0	0	0	0	0	0	NA	2	secondyear	1st.2nd	19	-1.97343429742655
1708	R_4NIrHv7PAJmHMwp	10	27	Women	STEM	WomenSTEM	White	NA	1.22222222222222	1.42857142857143	5	0	0	0	0	0	0	NA	0	0	0	0	0	0	NA	2	secondyear	1st.2nd	27	6.02656570257345
1709	R_2ckOa35iGvbZEVz	10	21	Women	NotSTEM	WomenNotSTEM	White	Lesbian	2	2.57142857142857	1	0	0	0	0	0	0	NA	0	0	0	0	0	0	NA	4	fourthyear+	3rd.plus	21	0.0265657025734463
1710	R_rkVRiPFoFuCuGRj	10	18	Men	NotSTEM	NA	White	Bisexual	2.11111111111111	3	2	0	0	0	0	0	0	NA	0	0	0	0	0	0	NA	2	secondyear	1st.2nd	18	-2.97343429742655
1711	R_22QDY9CiOJPaJgO	10	19	Men	NotSTEM	NA	White	Heterosexual	3.88888888888889	3.57142857142857	2	0	0	0	0	0	0	NA	0	0	0	0	0	0	NA	3	thirdyear	3rd.plus	19	-1.97343429742655
1712	R_W7NjJBks8VlxL2x	10	23	Men	NotSTEM	NA	Middle Eastern	Heterosexual	1.66666666666667	1.28571428571429	3	0	0	0	0	0	0	NA	0	0	0	0	0	0	NA	3	thirdyear	3rd.plus	23	2.02656570257345
1713	R_2ZVqkvFUTrrGmxK	10	22	Men	STEM	NA	Asian	Heterosexual	2.22222222222222	1.71428571428571	4	0	0	0	0	0	0	NA	0	0	0	0	0	0	NA	3	thirdyear	3rd.plus	22	1.02656570257345
1714	R_1qU3xmy4JNoX2WC	10	18	Women	NotSTEM	WomenNotSTEM	Asian	Bisexual	2	3.14285714285714	4	0	0	0	0	0	0	NA	0	0	0	0	0	0	NA	1	firstyear	1st.2nd	18	-2.97343429742655
1715	R_270Twu26oW18pxE	10	18	Men	NotSTEM	NA	Asian	Heterosexual	3	3.14285714285714	3	0	0	0	0	0	0	NA	0	0	0	0	0	0	NA	1	firstyear	1st.2nd	18	-2.97343429742655
1716	R_3p3izOiWc4IBULr	10	18	Men	NotSTEM	NA	White	Heterosexual	2.55555555555556	2.57142857142857	3	0	0	0	0	0	0	NA	0	0	0	0	0	0	NA	1	firstyear	1st.2nd	18	-2.97343429742655
1717	R_2tyi0i9SiV0AP5X	10	22	Women	NotSTEM	WomenNotSTEM	Asian	Heterosexual	1	1.28571428571429	3	0	0	0	0	0	0	NA	0	0	0	0	0	0	NA	4	fourthyear+	3rd.plus	22	1.02656570257345
1718	R_cSDoj1UOUEByGQ1	10	20	Men	NotSTEM	NA	Asian	Heterosexual	2.11111111111111	2.57142857142857	2	0	0	0	0	0	0	NA	0	0	0	0	0	0	NA	5	fourthyear+	3rd.plus	20	-0.973434297426554
1719	R_1ziSiVZ7F0F5icF	10	23	Men	NotSTEM	NA	NA	NA	3	3.85714285714286	5	0	0	0	0	0	0	NA	0	0	0	0	0	0	NA	1	firstyear	1st.2nd	23	2.02656570257345
1720	R_12M8FiV0hmPhTNw	10	18	Women	NotSTEM	WomenNotSTEM	White	Bisexual	3.22222222222222	3.85714285714286	3	0	0	0	0	0	0	NA	0	0	0	0	0	0	NA	1	firstyear	1st.2nd	18	-2.97343429742655
1721	R_3EzDtOccIlXijxe	10	20	Men	NotSTEM	NA	Hispanic	Heterosexual	1	1	1	0	0	0	0	0	0	NA	0	0	0	0	0	0	NA	3	thirdyear	3rd.plus	20	-0.973434297426554
1722	R_s5bgAM3tTWk2RXP	10	21	Men	NotSTEM	NA	White	Heterosexual	3	3.71428571428571	4	0	0	0	0	0	0	NA	0	0	0	0	0	0	NA	2	secondyear	1st.2nd	21	0.0265657025734463
1723	R_PXVeco0dD8uHHJD	10	20	Women	NotSTEM	WomenNotSTEM	White	Heterosexual	1.55555555555556	2.28571428571429	3	0	0	0	0	0	0	NA	0	0	0	0	0	0	NA	1	firstyear	1st.2nd	20	-0.973434297426554
1724	R_Q6t6pMRfZcVf30t	10	20	Men	NotSTEM	NA	White	Heterosexual	1.25	1.28571428571429	2	0	0	0	0	0	0	NA	0	0	0	0	0	0	NA	2	secondyear	1st.2nd	20	-0.973434297426554
1725	R_3shTL1myHNVsZse	10	18	Men	NotSTEM	NA	NA	Heterosexual	1.11111111111111	1.42857142857143	4	0	0	0	0	0	0	NA	0	0	0	0	0	0	NA	1	firstyear	1st.2nd	18	-2.97343429742655
1726	R_1QDwNvj7yoVZBoL	10	20	Women	NotSTEM	WomenNotSTEM	White	Heterosexual	4	4	5	0	0	0	0	0	0	NA	0	0	0	0	0	0	NA	2	secondyear	1st.2nd	20	-0.973434297426554
1727	R_2qxS9trf3koJMiu	10	20	Men	NotSTEM	NA	White	Bisexual	2	2	5	0	0	0	0	0	0	NA	0	0	0	0	0	0	NA	3	thirdyear	3rd.plus	20	-0.973434297426554
1728	R_1mUiyLA7LzbGq1Z	10	22	Women	NotSTEM	WomenNotSTEM	Asian	Heterosexual	2	2	1	0	0	0	0	0	0	NA	0	0	0	0	0	0	NA	4	fourthyear+	3rd.plus	22	1.02656570257345
1729	R_vBTgz18xK7o5xPH	10	19	Men	NotSTEM	NA	White	Heterosexual	1.22222222222222	1	3	0	0	0	0	0	0	NA	0	0	0	0	0	0	NA	2	secondyear	1st.2nd	19	-1.97343429742655
1730	R_1oA0nmPjF7d7r6l	10	21	Women	NotSTEM	WomenNotSTEM	NA	Bisexual	2	2.14285714285714	3	0	0	0	0	0	0	NA	0	0	0	0	0	0	NA	4	fourthyear+	3rd.plus	21	0.0265657025734463
1731	R_3HHUu7tGEDe3x1d	10	21	Men	NotSTEM	NA	Hispanic	Heterosexual	1.66666666666667	3	4	0	0	0	0	0	0	NA	0	0	0	0	0	0	NA	4	fourthyear+	3rd.plus	21	0.0265657025734463
1732	R_2zOdoCRDlycihVv	10	19	Women	NotSTEM	WomenNotSTEM	Black	Heterosexual	1.88888888888889	2.42857142857143	2	0	0	0	0	0	0	NA	0	0	0	0	0	0	NA	2	secondyear	1st.2nd	19	-1.97343429742655
1733	R_12LOad3YOIvEip4	10	22	Men	NotSTEM	NA	Asian	Bisexual	3.88888888888889	3.71428571428571	3	0	0	0	0	0	0	NA	0	0	0	0	0	0	NA	2	secondyear	1st.2nd	22	1.02656570257345
1734	R_xl7DpBydvHfhEiZ	10	19	Women	NotSTEM	WomenNotSTEM	White	Bisexual	3.66666666666667	3.28571428571429	3	0	0	0	0	0	0	NA	0	0	0	0	0	0	NA	1	firstyear	1st.2nd	19	-1.97343429742655
1735	R_3qx0rMPmX9d0dwW	10	21	Women	NotSTEM	WomenNotSTEM	Hispanic	Bisexual	3.11111111111111	3.57142857142857	3	0	0	0	0	0	0	NA	0	0	0	0	0	0	NA	2	secondyear	1st.2nd	21	0.0265657025734463
1736	R_2RQvcWhY97LLl5I	10	18	Women	NotSTEM	WomenNotSTEM	NA	Questioning	2.55555555555556	2.28571428571429	3	0	0	0	0	0	0	NA	0	0	0	0	0	0	NA	1	firstyear	1st.2nd	18	-2.97343429742655
1737	R_2v81VCX5e4vr3Ex	10	19	Men	NotSTEM	NA	NA	Heterosexual	1.55555555555556	1.71428571428571	3	0	0	0	0	0	0	NA	0	0	0	0	0	0	NA	2	secondyear	1st.2nd	19	-1.97343429742655
1738	R_2QYDpA0foDCVXmu	10	20	Women	NotSTEM	WomenNotSTEM	Asian	Heterosexual	3.11111111111111	2.57142857142857	5	0	0	0	0	0	0	NA	0	0	0	0	0	0	NA	7	fourthyear+	3rd.plus	20	-0.973434297426554
1739	R_1QLv0OVxdRQwDtg	10	21	Women	NotSTEM	WomenNotSTEM	White	Heterosexual	2.88888888888889	3.14285714285714	4	0	0	0	0	0	0	NA	0	0	0	0	0	0	NA	4	fourthyear+	3rd.plus	21	0.0265657025734463
1740	R_1kNPBTxlN0Tystx	10	21	Women	NotSTEM	WomenNotSTEM	NA	Bisexual	2.44444444444444	2.71428571428571	3	0	0	0	0	0	0	NA	0	0	0	0	0	0	NA	4	fourthyear+	3rd.plus	21	0.0265657025734463
1741	R_2q43xOQi6aTYePI	10	19	Men	NotSTEM	NA	Asian	Heterosexual	1.22222222222222	1.42857142857143	2	0	0	0	0	0	0	NA	0	0	0	0	0	0	NA	1	firstyear	1st.2nd	19	-1.97343429742655
1742	R_3e8ZVdr7Qj984IA	10	32	Men	NotSTEM	NA	Asian	Heterosexual	2.33333333333333	3	4	0	0	0	0	0	0	NA	0	0	0	0	0	0	NA	4	fourthyear+	3rd.plus	32	11.0265657025734
1743	R_1HeKewt5IyOFF18	10	18	Women	NotSTEM	WomenNotSTEM	White	Bisexual	1.77777777777778	2	3	0	0	0	0	0	0	NA	0	0	0	0	0	0	NA	1	firstyear	1st.2nd	18	-2.97343429742655
1744	R_3siUXqbVuS2y21h	10	21	Women	STEM	WomenSTEM	Asian	Heterosexual	1.55555555555556	1.42857142857143	2	0	0	0	0	0	0	NA	0	0	0	0	0	0	NA	4	fourthyear+	3rd.plus	21	0.0265657025734463
1745	R_sRliMBotZo1Qwo1	10	19	Men	NotSTEM	NA	Asian	Heterosexual	3.88888888888889	3.71428571428571	5	0	0	0	0	0	0	NA	0	0	0	0	0	0	NA	2	secondyear	1st.2nd	19	-1.97343429742655
1746	R_3EYglpWrKUGPsxE	10	20	Women	NotSTEM	WomenNotSTEM	Asian	Heterosexual	NA	NA	4	0	0	0	0	0	0	NA	0	0	0	0	0	0	NA	2	secondyear	1st.2nd	20	-0.973434297426554
1747	R_cJhypZMRf02gmu5	10	18	Women	NotSTEM	WomenNotSTEM	White	Queer	3.33333333333333	3.57142857142857	3	0	0	0	0	0	0	NA	0	0	0	0	0	0	NA	1	firstyear	1st.2nd	18	-2.97343429742655
1748	R_2VflSmToBL42yWU	10	20	Men	STEM	NA	White	Heterosexual	2	4	4	0	0	0	0	0	0	NA	0	0	0	0	0	0	NA	3	thirdyear	3rd.plus	20	-0.973434297426554
1749	R_eEwPvQLdJgwYu0F	10	25	Women	NotSTEM	WomenNotSTEM	White	Lesbian	1.77777777777778	1.28571428571429	1	0	0	0	0	0	0	NA	0	0	0	0	0	0	NA	2	secondyear	1st.2nd	25	4.02656570257345
1750	R_2wGLCNSwpLJYDnV	10	20	Women	NotSTEM	WomenNotSTEM	NA	Bisexual	NA	NA	2	0	0	0	0	0	0	NA	0	0	0	0	0	0	NA	3	thirdyear	3rd.plus	20	-0.973434297426554
1751	R_3JxfgZeozvA7d6D	10	19	Women	NotSTEM	WomenNotSTEM	NA	Heterosexual	3.44444444444444	3.57142857142857	5	0	0	0	0	0	0	NA	0	0	0	0	0	0	NA	2	secondyear	1st.2nd	19	-1.97343429742655
1752	R_tK9oDDnQ4Hb3KU1	10	18	Men	NotSTEM	NA	Hispanic	Gay	1.66666666666667	1.57142857142857	3	0	0	0	0	0	0	NA	0	0	0	0	0	0	NA	1	firstyear	1st.2nd	18	-2.97343429742655
1753	R_1DA13bLrM1MqrqB	10	19	Men	STEM	NA	NA	Heterosexual	2.33333333333333	1.14285714285714	3	0	0	0	0	0	0	NA	0	0	0	0	0	0	NA	1	firstyear	1st.2nd	19	-1.97343429742655
1754	R_3kHYBU5Ps3zQf2K	10	19	Women	NotSTEM	WomenNotSTEM	White	Heterosexual	1.55555555555556	1.57142857142857	3	0	0	0	0	0	0	NA	0	0	0	0	0	0	NA	1	firstyear	1st.2nd	19	-1.97343429742655
1755	R_1JDvem4IekNNpIa	10	20	Men	NotSTEM	NA	Asian	Gay	1.55555555555556	NA	2	0	0	0	0	0	0	NA	0	0	0	0	0	0	NA	3	thirdyear	3rd.plus	20	-0.973434297426554
1756	R_3KVotrwH66nrcCo	10	24	Men	NotSTEM	NA	NA	Heterosexual	2	1.71428571428571	3	0	0	0	0	0	0	NA	0	0	0	0	0	0	NA	4	fourthyear+	3rd.plus	24	3.02656570257345
1757	R_ZahjsO3f8VNr0J3	10	19	Men	NotSTEM	NA	Asian	Heterosexual	NA	NA	5	0	0	0	0	0	0	NA	0	0	0	0	0	0	NA	1	firstyear	1st.2nd	19	-1.97343429742655
1758	R_2R8OihghmSmUFey	10	27	Women	NotSTEM	WomenNotSTEM	Hispanic	Bisexual	2.11111111111111	2.42857142857143	1	0	0	0	0	0	0	NA	0	0	0	0	0	0	NA	5	fourthyear+	3rd.plus	27	6.02656570257345
1759	R_115zI3jBPjdC8UA	10	21	Men	NotSTEM	NA	White	Heterosexual	1.11111111111111	1.14285714285714	1	0	0	0	0	0	0	NA	0	0	0	0	0	0	NA	3	thirdyear	3rd.plus	21	0.0265657025734463
1760	R_1Nb2iZ6F4oLRcex	10	24	Women	NotSTEM	WomenNotSTEM	White	Heterosexual	NA	NA	3	0	0	0	0	0	0	NA	0	0	0	0	0	0	NA	1	firstyear	1st.2nd	24	3.02656570257345
1761	R_32KM6AoJdcUJv78	10	19	Men	NotSTEM	NA	Hispanic	Heterosexual	1	1	4	0	0	0	0	0	0	NA	0	0	0	0	0	0	NA	2	secondyear	1st.2nd	19	-1.97343429742655
1762	R_8GjTHB7f1Ztfq6J	10	20	Men	NotSTEM	NA	White	Heterosexual	1.66666666666667	2.28571428571429	2	0	0	0	0	0	0	NA	0	0	0	0	0	0	NA	3	thirdyear	3rd.plus	20	-0.973434297426554
1763	R_1LkevXIDETMEbIo	10	30	Men	NotSTEM	NA	White	Heterosexual	2	2.57142857142857	5	0	0	0	0	0	0	NA	0	0	0	0	0	0	NA	3	thirdyear	3rd.plus	30	9.02656570257345
1764	R_3kGRCRnWWPfw5Wb	10	21	Women	NotSTEM	WomenNotSTEM	White	Bisexual	1.33333333333333	1.42857142857143	2	0	0	0	0	0	0	NA	0	0	0	0	0	0	NA	2	secondyear	1st.2nd	21	0.0265657025734463
1765	R_1dEbI9eaxtXhVQx	10	23	Men	NotSTEM	NA	Asian	Heterosexual	1.44444444444444	1.42857142857143	3	0	0	0	0	0	0	NA	0	0	0	0	0	0	NA	4	fourthyear+	3rd.plus	23	2.02656570257345
1766	R_poMRWS1MpEYvMnD	10	19	Men	NotSTEM	NA	White	Heterosexual	2.11111111111111	1.42857142857143	3	0	0	0	0	0	0	NA	0	0	0	0	0	0	NA	2	secondyear	1st.2nd	19	-1.97343429742655
1767	R_2BarYnyQ4kAjwv1	10	18	Women	NotSTEM	WomenNotSTEM	NA	Queer	2.88888888888889	2	3	0	0	0	0	0	0	NA	0	0	0	0	0	0	NA	1	firstyear	1st.2nd	18	-2.97343429742655
1768	R_2SdwkDbw9h9qtbZ	10	19	Women	NotSTEM	WomenNotSTEM	White	Bisexual	4	4	3	0	0	0	0	0	0	NA	0	0	0	0	0	0	NA	1	firstyear	1st.2nd	19	-1.97343429742655
1769	R_eXRCRugMo1CJCxj	10	20	Women	NotSTEM	WomenNotSTEM	Asian	Heterosexual	NA	NA	2	0	0	0	0	0	0	NA	0	0	0	0	0	0	NA	3	thirdyear	3rd.plus	20	-0.973434297426554
1770	R_3rTWszT0DsV0Yzq	10	22	Women	NotSTEM	WomenNotSTEM	Hispanic	Lesbian	2.88888888888889	3.57142857142857	3	0	0	0	0	0	0	NA	0	0	0	0	0	0	NA	4	fourthyear+	3rd.plus	22	1.02656570257345
1771	R_1Kxcjlrt8ESbk6N	10	19	Men	NotSTEM	NA	Asian	Heterosexual	2.77777777777778	2.28571428571429	4	0	0	0	0	0	0	NA	0	0	0	0	0	0	NA	2	secondyear	1st.2nd	19	-1.97343429742655
1772	R_Un0i6To5nydLQGJ	10	19	Women	NotSTEM	WomenNotSTEM	NA	Bisexual	1.44444444444444	1.57142857142857	3	0	0	0	0	0	0	NA	0	0	0	0	0	0	NA	2	secondyear	1st.2nd	19	-1.97343429742655
1773	R_3dY8d10HCrMn2aG	10	19	Women	NotSTEM	WomenNotSTEM	Asian	Heterosexual	2.11111111111111	2.71428571428571	3	0	0	0	0	0	0	NA	0	0	0	0	0	0	NA	5	fourthyear+	3rd.plus	19	-1.97343429742655
1774	R_2sZ88qeRcZabWA8	10	22	Women	NotSTEM	WomenNotSTEM	White	Bisexual	1.44444444444444	2.42857142857143	5	0	0	0	0	0	0	NA	0	0	0	0	0	0	NA	5	fourthyear+	3rd.plus	22	1.02656570257345
1775	R_1kZfK3VRyDvVwhI	10	27	Women	NotSTEM	WomenNotSTEM	Middle Eastern	Heterosexual	1.11111111111111	1.28571428571429	3	0	0	0	0	0	0	NA	0	0	0	0	0	0	NA	4	fourthyear+	3rd.plus	27	6.02656570257345
1776	R_1EdoJKPQv3OSPIg	10	21	Men	NotSTEM	NA	White	Heterosexual	2.44444444444444	2.42857142857143	1	0	0	0	0	0	0	NA	0	0	0	0	0	0	NA	4	fourthyear+	3rd.plus	21	0.0265657025734463
1777	R_2z6DYjecthzJL3v	10	25	Women	NotSTEM	WomenNotSTEM	White	Heterosexual	2.33333333333333	2.14285714285714	3	0	0	0	0	0	0	NA	0	0	0	0	0	0	NA	1	firstyear	1st.2nd	25	4.02656570257345
1778	R_YRoTvBoFp87uILL	10	21	Women	NotSTEM	WomenNotSTEM	Middle Eastern	Heterosexual	2.33333333333333	2	4	0	0	0	0	0	0	NA	0	0	0	0	0	0	NA	4	fourthyear+	3rd.plus	21	0.0265657025734463
1779	R_27JCrJs3OyADk56	10	18	Women	NotSTEM	WomenNotSTEM	NA	Questioning	2.33333333333333	2.57142857142857	3	0	0	0	0	0	0	NA	0	0	0	0	0	0	NA	1	firstyear	1st.2nd	18	-2.97343429742655
1780	R_1It0c5FnjHgKbOF	10	25	Women	NotSTEM	WomenNotSTEM	White	Bisexual	1.11111111111111	1	3	0	0	0	0	0	0	NA	0	0	0	0	0	0	NA	4	fourthyear+	3rd.plus	25	4.02656570257345
1781	R_1k0NSJEGCT8JQwt	10	19	Men	NotSTEM	NA	White	Heterosexual	1.44444444444444	1.28571428571429	2	0	0	0	0	0	0	NA	0	0	0	0	0	0	NA	2	secondyear	1st.2nd	19	-1.97343429742655
1782	R_2TZBp2MvbLenwLZ	10	19	Women	NotSTEM	WomenNotSTEM	White	Bisexual	2.66666666666667	3.85714285714286	5	0	0	0	0	0	0	NA	0	0	0	0	0	0	NA	2	secondyear	1st.2nd	19	-1.97343429742655
1783	R_d4jD9XLM4LuxEg9	10	21	Women	NotSTEM	WomenNotSTEM	Hispanic	NA	2	3	4	0	0	0	0	0	0	NA	0	0	0	0	0	0	NA	4	fourthyear+	3rd.plus	21	0.0265657025734463
1784	R_3pnjKoAww9Rq8xg	10	19	Women	NotSTEM	WomenNotSTEM	Asian	Heterosexual	1.66666666666667	3.71428571428571	4	0	0	0	0	0	0	NA	0	0	0	0	0	0	NA	1	firstyear	1st.2nd	19	-1.97343429742655
1785	R_yCklMbG8HXItrZn	10	18	Women	NotSTEM	WomenNotSTEM	White	Heterosexual	1.55555555555556	1.57142857142857	3	0	0	0	0	0	0	NA	0	0	0	0	0	0	NA	1	firstyear	1st.2nd	18	-2.97343429742655
1786	R_2OTHy2WySiJTuZW	10	25	Women	NotSTEM	WomenNotSTEM	Asian	Heterosexual	NA	NA	4	0	0	0	0	0	0	NA	0	0	0	0	0	0	NA	1	firstyear	1st.2nd	25	4.02656570257345
1787	R_2iBpnFh3qv4DPax	10	20	Women	NotSTEM	WomenNotSTEM	Black	Heterosexual	1.77777777777778	1.57142857142857	4	0	0	0	0	0	0	NA	0	0	0	0	0	0	NA	3	thirdyear	3rd.plus	20	-0.973434297426554
1788	R_1JKNY9qmmzMhRYL	10	21	Women	NotSTEM	WomenNotSTEM	NA	Lesbian	1.55555555555556	1.14285714285714	2	0	0	0	0	0	0	NA	0	0	0	0	0	0	NA	3	thirdyear	3rd.plus	21	0.0265657025734463
1789	R_1qU0IEi1XdjosPn	10	21	Women	NotSTEM	WomenNotSTEM	White	Lesbian	3.11111111111111	3.71428571428571	4	0	0	0	0	0	0	NA	0	0	0	0	0	0	NA	4	fourthyear+	3rd.plus	21	0.0265657025734463
1790	R_2YY59G3QzVkX1NV	10	20	Women	NotSTEM	WomenNotSTEM	White	Bisexual	3.66666666666667	3.28571428571429	5	0	0	0	0	0	0	NA	0	0	0	0	0	0	NA	2	secondyear	1st.2nd	20	-0.973434297426554
1791	R_3FXs9bUi2Ebj1Sg	10	27	Women	NotSTEM	WomenNotSTEM	Asian	Heterosexual	2	2.85714285714286	2	0	0	0	0	0	0	NA	0	0	0	0	0	0	NA	4	fourthyear+	3rd.plus	27	6.02656570257345
1792	R_x6qGLhinqvYICid	10	20	Women	NotSTEM	WomenNotSTEM	NA	Bisexual	1.77777777777778	1.85714285714286	4	0	0	0	0	0	0	NA	0	0	0	0	0	0	NA	2	secondyear	1st.2nd	20	-0.973434297426554
1793	R_2S8eZbFl10h0yX5	10	18	Men	NotSTEM	NA	Asian	NA	1.88888888888889	1.42857142857143	3	0	0	0	0	0	0	NA	0	0	0	0	0	0	NA	1	firstyear	1st.2nd	18	-2.97343429742655
1794	R_27wyEyIrqF7BZVE	10	20	Women	NotSTEM	WomenNotSTEM	White	Bisexual	NA	NA	2	0	0	0	0	0	0	NA	0	0	0	0	0	0	NA	4	fourthyear+	3rd.plus	20	-0.973434297426554
1795	R_2SHy6vplozbcDHg	10	18	Women	NotSTEM	WomenNotSTEM	White	Bisexual	NA	NA	3	0	0	0	0	0	0	NA	0	0	0	0	0	0	NA	1	firstyear	1st.2nd	18	-2.97343429742655
1796	R_2AGUQS2MZNiibjV	10	19	Men	NotSTEM	NA	NA	Heterosexual	1.77777777777778	2.28571428571429	4	0	0	0	0	0	0	NA	0	0	0	0	0	0	NA	3	thirdyear	3rd.plus	19	-1.97343429742655
1797	R_2DYQtla0HFdKX2l	10	19	Men	NotSTEM	NA	Asian	Heterosexual	4	4	3	0	0	0	0	0	0	NA	0	0	0	0	0	0	NA	2	secondyear	1st.2nd	19	-1.97343429742655
1798	R_6DPGLnCSjMSHQRj	10	21	Women	NotSTEM	WomenNotSTEM	Hispanic	Heterosexual	1.77777777777778	2.14285714285714	4	0	0	0	0	0	0	NA	0	0	0	0	0	0	NA	4	fourthyear+	3rd.plus	21	0.0265657025734463
1799	R_RJNWLF25VOc926d	10	22	Women	NotSTEM	WomenNotSTEM	Asian	Bisexual	3	3.57142857142857	2	0	0	0	0	0	0	NA	0	0	0	0	0	0	NA	4	fourthyear+	3rd.plus	22	1.02656570257345
1800	R_3iBRNDrOaEKVTtJ	10	18	Men	NotSTEM	NA	White	Heterosexual	2.33333333333333	2.14285714285714	3	0	0	0	0	0	0	NA	0	0	0	0	0	0	NA	2	secondyear	1st.2nd	18	-2.97343429742655
1801	R_Cjq4aEAcbEMrNV7	10	18	Men	NotSTEM	NA	White	Pan	2	2.28571428571429	3	0	0	0	0	0	0	NA	0	0	0	0	0	0	NA	1	firstyear	1st.2nd	18	-2.97343429742655
1802	R_1oqmHczCCya63xu	10	18	Men	NotSTEM	NA	White	Heterosexual	1.88888888888889	2.28571428571429	2	0	0	0	0	0	0	NA	0	0	0	0	0	0	NA	1	firstyear	1st.2nd	18	-2.97343429742655
1803	R_O36zIIWisPbQt1v	10	18	Women	NotSTEM	WomenNotSTEM	Black	Heterosexual	3.66666666666667	2.85714285714286	5	0	0	0	0	0	0	NA	0	0	0	0	0	0	NA	1	firstyear	1st.2nd	18	-2.97343429742655
1804	R_3nDbQsuTNQLIqsH	10	20	Women	NotSTEM	WomenNotSTEM	White	Heterosexual	2.44444444444444	2.57142857142857	2	0	0	0	0	0	0	NA	0	0	0	0	0	0	NA	2	secondyear	1st.2nd	20	-0.973434297426554
1805	R_54R0FZ5ycg069PP	10	22	Women	NotSTEM	WomenNotSTEM	Asian	Bisexual	3	1.85714285714286	2	0	0	0	0	0	0	NA	0	0	0	0	0	0	NA	2	secondyear	1st.2nd	22	1.02656570257345
1806	R_1LuhA6yoR7hRGxw	10	20	Women	NotSTEM	WomenNotSTEM	White	Bisexual	1.88888888888889	1.85714285714286	1	0	0	0	0	0	0	NA	0	0	0	0	0	0	NA	3	thirdyear	3rd.plus	20	-0.973434297426554
1807	R_1q3fnlgDNwekExh	10	19	Women	NotSTEM	WomenNotSTEM	White	Bisexual	1.625	2.42857142857143	2	0	0	0	0	0	0	NA	0	0	0	0	0	0	NA	2	secondyear	1st.2nd	19	-1.97343429742655
1808	R_3QWvhHamIzlziGg	10	20	Men	NotSTEM	NA	White	Heterosexual	2.88888888888889	2.57142857142857	3	0	0	0	0	0	0	NA	0	0	0	0	0	0	NA	1	firstyear	1st.2nd	20	-0.973434297426554
1809	R_2PCn2s74iMWfGua	10	19	Men	NotSTEM	NA	White	Bisexual	2.44444444444444	3.42857142857143	4	0	0	0	0	0	0	NA	0	0	0	0	0	0	NA	2	secondyear	1st.2nd	19	-1.97343429742655
1810	R_24xhuLSm9ab7Z94	10	19	Women	NotSTEM	WomenNotSTEM	Hispanic	Queer	3.55555555555556	3.71428571428571	4	0	0	0	0	0	0	NA	0	0	0	0	0	0	NA	2	secondyear	1st.2nd	19	-1.97343429742655
1811	R_zU2IM8TCBq8qVRn	10	22	Women	NotSTEM	WomenNotSTEM	White	Queer	2.44444444444444	2.57142857142857	3	0	0	0	0	0	0	NA	0	0	0	0	0	0	NA	4	fourthyear+	3rd.plus	22	1.02656570257345
1812	R_3g7YrOBylmUfPjI	10	21	Men	NotSTEM	NA	NA	Heterosexual	NA	NA	1	0	0	0	0	0	0	NA	0	0	0	0	0	0	NA	2	secondyear	1st.2nd	21	0.0265657025734463
1813	R_29tu1zRUn64D80I	10	19	Women	NotSTEM	WomenNotSTEM	White	Pan	3	3.14285714285714	5	0	0	0	0	0	0	NA	0	0	0	0	0	0	NA	1	firstyear	1st.2nd	19	-1.97343429742655
1814	R_2zGy2gFKI30JASS	10	18	Women	NotSTEM	WomenNotSTEM	Asian	Heterosexual	1.77777777777778	2.57142857142857	3	0	0	0	0	0	0	NA	0	0	0	0	0	0	NA	1	firstyear	1st.2nd	18	-2.97343429742655
1815	R_308jMXRIqdz5LWV	10	20	Women	NotSTEM	WomenNotSTEM	Asian	Heterosexual	1.88888888888889	1.28571428571429	2	0	0	0	0	0	0	NA	0	0	0	0	0	0	NA	3	thirdyear	3rd.plus	20	-0.973434297426554
1816	R_TgZsBq8zfC2iDwl	10	25	Men	NotSTEM	NA	White	Pan	2.77777777777778	3	4	0	0	0	0	0	0	NA	0	0	0	0	0	0	NA	5	fourthyear+	3rd.plus	25	4.02656570257345
1817	R_30cMwNRWf2jFOwX	10	22	Men	NotSTEM	NA	White	Gay	2	3.14285714285714	5	0	0	0	0	0	0	NA	0	0	0	0	0	0	NA	4	fourthyear+	3rd.plus	22	1.02656570257345
1818	R_1O1vH3X6qU8CMRr	10	21	Women	NotSTEM	WomenNotSTEM	Asian	Heterosexual	NA	NA	3	0	0	0	0	0	0	NA	0	0	0	0	0	0	NA	NA	NA	NA	21	0.0265657025734463
1819	R_3kk0KAbVyLz6tbe	10	19	Women	NotSTEM	WomenNotSTEM	NA	Heterosexual	NA	NA	5	0	0	0	0	0	0	NA	0	0	0	0	0	0	NA	2	secondyear	1st.2nd	19	-1.97343429742655
1820	R_1oj4NVQCCd3mUwq	10	18	Women	NotSTEM	WomenNotSTEM	White	Heterosexual	1.44444444444444	1.14285714285714	3	0	0	0	0	0	0	NA	0	0	0	0	0	0	NA	1	firstyear	1st.2nd	18	-2.97343429742655
1821	R_cOXiJkBe2ol867D	10	23	Women	NotSTEM	WomenNotSTEM	Hispanic	Heterosexual	2.88888888888889	2.42857142857143	3	0	0	0	0	0	0	NA	0	0	0	0	0	0	NA	1	firstyear	1st.2nd	23	2.02656570257345
1822	R_248BPPT4F2A6yeL	10	18	Women	NotSTEM	WomenNotSTEM	White	Heterosexual	1.66666666666667	2.57142857142857	2	0	0	0	0	0	0	NA	0	0	0	0	0	0	NA	1	firstyear	1st.2nd	18	-2.97343429742655
1823	R_RXknI0rZYoBiWT7	10	21	Women	NotSTEM	WomenNotSTEM	White	Lesbian	1.88888888888889	2	4	0	0	0	0	0	0	NA	0	0	0	0	0	0	NA	4	fourthyear+	3rd.plus	21	0.0265657025734463
1824	R_3fDFS6ofMs2vaGy	10	20	Women	NotSTEM	WomenNotSTEM	White	NA	3.11111111111111	2.42857142857143	5	0	0	0	0	0	0	NA	0	0	0	0	0	0	NA	2	secondyear	1st.2nd	20	-0.973434297426554
1825	R_25znpxi9H4ZsvJF	10	19	Women	NotSTEM	WomenNotSTEM	White	Heterosexual	1.44444444444444	1.85714285714286	1	0	0	0	0	0	0	NA	0	0	0	0	0	0	NA	2	secondyear	1st.2nd	19	-1.97343429742655
1826	R_2ASjU8hr4ZqDVH0	10	19	Women	NotSTEM	WomenNotSTEM	Hispanic	Bisexual	3.77777777777778	3.14285714285714	3	0	0	0	0	0	0	NA	0	0	0	0	0	0	NA	2	secondyear	1st.2nd	19	-1.97343429742655
1827	R_2aFyPejJQLpvsWs	10	26	Women	NotSTEM	WomenNotSTEM	Hispanic	NA	2.11111111111111	2.71428571428571	4	0	0	0	0	0	0	NA	0	0	0	0	0	0	NA	4	fourthyear+	3rd.plus	26	5.02656570257345
1828	R_3paUD0tBOHxe5WC	10	18	Men	NotSTEM	NA	NA	Heterosexual	2.55555555555556	1.28571428571429	5	0	0	0	0	0	0	NA	0	0	0	0	0	0	NA	1	firstyear	1st.2nd	18	-2.97343429742655
1829	R_RVo4fRXRzC5VHZ7	10	20	Men	STEM	NA	NA	Bisexual	2.55555555555556	2.28571428571429	3	0	0	0	0	0	0	NA	0	0	0	0	0	0	NA	3	thirdyear	3rd.plus	20	-0.973434297426554
1830	R_3KBdngSZ3B5dZbS	10	18	Women	NotSTEM	WomenNotSTEM	NA	Bisexual	2.44444444444444	2	5	0	0	0	0	0	0	NA	0	0	0	0	0	0	NA	2	secondyear	1st.2nd	18	-2.97343429742655
1831	R_1g1vlIla4jPst40	10	18	Women	STEM	WomenSTEM	NA	Bisexual	2.2	3	3	0	0	0	0	0	0	NA	0	0	0	0	0	0	NA	1	firstyear	1st.2nd	18	-2.97343429742655
1832	R_3jfA6WKM318vDwP	10	20	Men	NotSTEM	NA	Asian	Heterosexual	2.55555555555556	2.42857142857143	1	0	0	0	0	0	0	NA	0	0	0	0	0	0	NA	2	secondyear	1st.2nd	20	-0.973434297426554
1833	R_3qgKAbBnh2jt56t	10	21	Women	NotSTEM	WomenNotSTEM	White	Bisexual	1.88888888888889	3	5	0	0	0	0	0	0	NA	0	0	0	0	0	0	NA	4	fourthyear+	3rd.plus	21	0.0265657025734463
1834	R_3EbEqL6sIipBOpc	10	19	Women	NotSTEM	WomenNotSTEM	NA	Pan	3.77777777777778	3.71428571428571	3	0	0	0	0	0	0	NA	0	0	0	0	0	0	NA	2	secondyear	1st.2nd	19	-1.97343429742655
1835	R_2Bsx3oNZIqSj6SE	10	20	Men	NotSTEM	NA	NA	Heterosexual	2.55555555555556	1.14285714285714	4	0	0	0	0	0	0	NA	0	0	0	0	0	0	NA	3	thirdyear	3rd.plus	20	-0.973434297426554
1836	R_1dtog7edj3VknuK	10	19	Women	NotSTEM	WomenNotSTEM	NA	Heterosexual	1.11111111111111	1.28571428571429	3	0	0	0	0	0	0	NA	0	0	0	0	0	0	NA	2	secondyear	1st.2nd	19	-1.97343429742655
1837	R_SCPiY115zGXagbT	10	19	Women	NotSTEM	WomenNotSTEM	Asian	Heterosexual	2.55555555555556	3.85714285714286	3	0	0	0	0	0	0	NA	0	0	0	0	0	0	NA	1	firstyear	1st.2nd	19	-1.97343429742655
1838	R_1pDmcGcHmFmmTvZ	10	19	Women	NotSTEM	WomenNotSTEM	NA	Bisexual	NA	NA	4	0	0	0	0	0	0	NA	0	0	0	0	0	0	NA	2	secondyear	1st.2nd	19	-1.97343429742655
1839	R_3Mg518dvtivCfWe	10	25	Women	NotSTEM	WomenNotSTEM	Black	Heterosexual	2.55555555555556	2.42857142857143	3	0	0	0	0	0	0	NA	0	0	0	0	0	0	NA	3	thirdyear	3rd.plus	25	4.02656570257345
1840	R_bruh81PWAdTVrcB	10	18	Men	NotSTEM	NA	Hispanic	Heterosexual	3	2.57142857142857	3	0	0	0	0	0	0	NA	0	0	0	0	0	0	NA	1	firstyear	1st.2nd	18	-2.97343429742655
1841	R_1LpYhI7m07wXMUf	10	21	Women	NotSTEM	WomenNotSTEM	White	Bisexual	2.44444444444444	3.14285714285714	4	0	0	0	0	0	0	NA	0	0	0	0	0	0	NA	3	thirdyear	3rd.plus	21	0.0265657025734463
1842	R_pPYHcQysrq5FbUZ	10	19	Men	NotSTEM	NA	Black	Heterosexual	1.77777777777778	1.85714285714286	1	0	0	0	0	0	0	NA	0	0	0	0	0	0	NA	2	secondyear	1st.2nd	19	-1.97343429742655
1843	R_2V9AojMS8QNLreX	10	20	Men	NotSTEM	NA	White	Heterosexual	NA	NA	5	0	0	0	0	0	0	NA	0	0	0	0	0	0	NA	3	thirdyear	3rd.plus	20	-0.973434297426554
1844	R_2VpA44A7vybf7wf	10	21	Women	NotSTEM	WomenNotSTEM	Black	Queer	3.11111111111111	3	4	0	0	0	0	0	0	NA	0	0	0	0	0	0	NA	3	thirdyear	3rd.plus	21	0.0265657025734463
1845	R_9pdXAOYVzat2pGN	10	22	Women	NotSTEM	WomenNotSTEM	White	Heterosexual	1.77777777777778	2.57142857142857	5	0	0	0	0	0	0	NA	0	0	0	0	0	0	NA	5	fourthyear+	3rd.plus	22	1.02656570257345
1846	R_41JyT01x7DgCpot	10	20	Women	NotSTEM	WomenNotSTEM	White	Heterosexual	1.44444444444444	2.42857142857143	4	0	0	0	0	0	0	NA	0	0	0	0	0	0	NA	2	secondyear	1st.2nd	20	-0.973434297426554
1847	R_2w7aAIWR96NX6wH	10	18	Men	NotSTEM	NA	Asian	Heterosexual	1.66666666666667	2	4	0	0	0	0	0	0	NA	0	0	0	0	0	0	NA	1	firstyear	1st.2nd	18	-2.97343429742655
1848	R_3rVxGSFeVo0YjU8	10	25	Men	NotSTEM	NA	White	Heterosexual	1	1.14285714285714	4	0	0	0	0	0	0	NA	0	0	0	0	0	0	NA	2	secondyear	1st.2nd	25	4.02656570257345
1849	R_ZDK8hnp7xhyEwmJ	10	20	Men	NotSTEM	NA	NA	Heterosexual	2.88888888888889	3.28571428571429	2	0	0	0	0	0	0	NA	0	0	0	0	0	0	NA	3	thirdyear	3rd.plus	20	-0.973434297426554
1850	R_3I5oNmrVnIwW7eK	10	23	Men	NotSTEM	NA	NA	Heterosexual	1.55555555555556	1.71428571428571	3	0	0	0	0	0	0	NA	0	0	0	0	0	0	NA	3	thirdyear	3rd.plus	23	2.02656570257345
1851	R_2TFO3zfOvFRwheU	10	22	Women	NotSTEM	WomenNotSTEM	Asian	Heterosexual	1.33333333333333	1.28571428571429	1	0	0	0	0	0	0	NA	0	0	0	0	0	0	NA	4	fourthyear+	3rd.plus	22	1.02656570257345
1852	R_12D1ETfa9iCRy3N	10	19	Women	NotSTEM	WomenNotSTEM	White	Heterosexual	2	2	4	0	0	0	0	0	0	NA	0	0	0	0	0	0	NA	2	secondyear	1st.2nd	19	-1.97343429742655
1853	R_33vBwQpwzYREYKh	10	22	Women	NotSTEM	WomenNotSTEM	White	Heterosexual	1.22222222222222	1.42857142857143	4	0	0	0	0	0	0	NA	0	0	0	0	0	0	NA	4	fourthyear+	3rd.plus	22	1.02656570257345
1854	R_1CvUrV8t0c9K7Ul	10	21	Women	NotSTEM	WomenNotSTEM	Asian	Heterosexual	2.11111111111111	4	5	0	0	0	0	0	0	NA	0	0	0	0	0	0	NA	2	secondyear	1st.2nd	21	0.0265657025734463
1855	R_1DNlIzB5jckwrVP	10	20	Women	NotSTEM	WomenNotSTEM	Asian	Lesbian	2.11111111111111	2.85714285714286	4	0	0	0	0	0	0	NA	0	0	0	0	0	0	NA	1	firstyear	1st.2nd	20	-0.973434297426554
1856	R_vIaFwwiwfuS7Hjj	10	18	Men	NotSTEM	NA	White	Bisexual	NA	NA	2	0	0	0	0	0	0	NA	0	0	0	0	0	0	NA	1	firstyear	1st.2nd	18	-2.97343429742655
1857	R_2qCKGEIQ3IHuXr7	10	20	Women	STEM	WomenSTEM	White	Heterosexual	1.66666666666667	1.71428571428571	4	0	0	0	0	0	0	NA	0	0	0	0	0	0	NA	1	firstyear	1st.2nd	20	-0.973434297426554
1858	R_1jMQEiS49rixTTl	10	20	Women	NotSTEM	WomenNotSTEM	White	Bisexual	1.77777777777778	2	3	0	0	0	0	0	0	NA	0	0	0	0	0	0	NA	3	thirdyear	3rd.plus	20	-0.973434297426554
1859	R_3fVvFZCojUWwqvr	10	21	Women	NotSTEM	WomenNotSTEM	White	Heterosexual	2.22222222222222	2	3	0	0	0	0	0	0	NA	0	0	0	0	0	0	NA	4	fourthyear+	3rd.plus	21	0.0265657025734463
1860	R_1OrHV6NqidOm8EY	10	21	Men	NotSTEM	NA	White	Heterosexual	NA	NA	4	0	0	0	0	0	0	NA	0	0	0	0	0	0	NA	3	thirdyear	3rd.plus	21	0.0265657025734463
1861	R_3KNKkAkXFAiYxmt	10	20	Men	NotSTEM	NA	White	Heterosexual	1.55555555555556	1.28571428571429	2	0	0	0	0	0	0	NA	0	0	0	0	0	0	NA	2	secondyear	1st.2nd	20	-0.973434297426554
1862	R_245ADgeTjyGkuZ6	10	20	Men	NotSTEM	NA	White	Heterosexual	NA	NA	3	0	0	0	0	0	0	NA	0	0	0	0	0	0	NA	3	thirdyear	3rd.plus	20	-0.973434297426554
1863	R_3D1txauOz77OqsX	10	18	Women	NotSTEM	WomenNotSTEM	Asian	NA	2.22222222222222	2	4	0	0	0	0	0	0	NA	0	0	0	0	0	0	NA	1	firstyear	1st.2nd	18	-2.97343429742655
1864	R_XZbNwPO6aL6xkOt	10	19	Women	NotSTEM	WomenNotSTEM	Hispanic	Bisexual	3.22222222222222	4	4	0	0	0	0	0	0	NA	0	0	0	0	0	0	NA	2	secondyear	1st.2nd	19	-1.97343429742655
1865	R_5gKpZSz88QJewlb	10	18	Women	NotSTEM	WomenNotSTEM	White	Heterosexual	3.55555555555556	3.57142857142857	5	0	0	0	0	0	0	NA	0	0	0	0	0	0	NA	3	thirdyear	3rd.plus	18	-2.97343429742655
1866	R_1gBGrX6noIrqOOB	10	18	Women	NotSTEM	WomenNotSTEM	White	Bisexual	1.77777777777778	2.71428571428571	2	0	0	0	0	0	0	NA	0	0	0	0	0	0	NA	1	firstyear	1st.2nd	18	-2.97343429742655
1867	R_2xxhC4dGW2OREgR	10	19	Women	NotSTEM	WomenNotSTEM	White	Bisexual	2.44444444444444	2.14285714285714	5	0	0	0	0	0	0	NA	0	0	0	0	0	0	NA	2	secondyear	1st.2nd	19	-1.97343429742655
1868	R_XoGDuNTdPXL8Bqh	10	19	Men	NotSTEM	NA	White	Heterosexual	2.11111111111111	1.42857142857143	2	0	0	0	0	0	0	NA	0	0	0	0	0	0	NA	2	secondyear	1st.2nd	19	-1.97343429742655
1869	R_3Eyz3DjZR53LyKi	10	18	Men	NotSTEM	NA	Asian	Heterosexual	3	3.71428571428571	5	0	0	0	0	0	0	NA	0	0	0	0	0	0	NA	1	firstyear	1st.2nd	18	-2.97343429742655
1870	R_2uVtXLZqGTd1CeG	10	21	Women	NotSTEM	WomenNotSTEM	White	Heterosexual	1.77777777777778	2.71428571428571	3	0	0	0	0	0	0	NA	0	0	0	0	0	0	NA	4	fourthyear+	3rd.plus	21	0.0265657025734463
1871	R_21vwKyUOwSudPp4	10	20	Women	NotSTEM	WomenNotSTEM	Asian	Bisexual	1.66666666666667	2.42857142857143	3	0	0	0	0	0	0	NA	0	0	0	0	0	0	NA	3	thirdyear	3rd.plus	20	-0.973434297426554
1872	R_1pXQKIvmZWr7o9R	10	23	Women	STEM	WomenSTEM	White	Lesbian	2.77777777777778	2.85714285714286	4	0	0	0	0	0	0	NA	0	0	0	0	0	0	NA	3	thirdyear	3rd.plus	23	2.02656570257345
1873	R_25BDQ6en2xsOBar	10	23	Men	NotSTEM	NA	NA	Heterosexual	1.55555555555556	2.28571428571429	5	0	0	0	0	0	0	NA	0	0	0	0	0	0	NA	3	thirdyear	3rd.plus	23	2.02656570257345
1874	R_1dzgwyyHcKlvqOA	10	21	Men	NotSTEM	NA	Hispanic	Heterosexual	2	1.71428571428571	5	0	0	0	0	0	0	NA	0	0	0	0	0	0	NA	4	fourthyear+	3rd.plus	21	0.0265657025734463
1875	R_2UhnY8BCH3gjzUl	10	19	Men	NotSTEM	NA	NA	Heterosexual	3.77777777777778	3.57142857142857	5	0	0	0	0	0	0	NA	0	0	0	0	0	0	NA	1	firstyear	1st.2nd	19	-1.97343429742655
1876	R_3JCoqHpURGONVWm	10	18	Women	NotSTEM	WomenNotSTEM	NA	Bisexual	1.88888888888889	1.14285714285714	3	0	0	0	0	0	0	NA	0	0	0	0	0	0	NA	1	firstyear	1st.2nd	18	-2.97343429742655
1877	R_wYQwwHg5Pk0aBDb	10	20	Men	NotSTEM	NA	Asian	Heterosexual	2	1.28571428571429	2	0	0	0	0	0	0	NA	0	0	0	0	0	0	NA	3	thirdyear	3rd.plus	20	-0.973434297426554
1878	R_p9Rqh7zmSuh46nD	10	20	Women	NotSTEM	WomenNotSTEM	White	Heterosexual	1.77777777777778	3.14285714285714	3	0	0	0	0	0	0	NA	0	0	0	0	0	0	NA	1	firstyear	1st.2nd	20	-0.973434297426554
1879	R_cSh72eaWrUZabkZ	10	19	Women	NotSTEM	WomenNotSTEM	White	Bisexual	2.44444444444444	2.85714285714286	2	0	0	0	0	0	0	NA	0	0	0	0	0	0	NA	1	firstyear	1st.2nd	19	-1.97343429742655
1880	R_24AySezWP5QWFOJ	10	19	Women	NA	NA	White	Queer	NA	NA	3	0	0	0	0	0	0	NA	0	0	0	0	0	0	NA	NA	NA	NA	19	-1.97343429742655
1881	R_3eyRooXNlahY6Ku	10	22	Women	NotSTEM	WomenNotSTEM	White	Bisexual	3	3.85714285714286	4	0	0	0	0	0	0	NA	0	0	0	0	0	0	NA	4	fourthyear+	3rd.plus	22	1.02656570257345
1882	R_1FFX804xO0sP8aZ	10	24	Women	NotSTEM	WomenNotSTEM	White	Heterosexual	2.55555555555556	2.42857142857143	3	0	0	0	0	0	0	NA	0	0	0	0	0	0	NA	7	fourthyear+	3rd.plus	24	3.02656570257345
1883	R_25ymhC1DHaRTzv1	10	20	Men	NotSTEM	NA	White	Heterosexual	2.11111111111111	2.42857142857143	4	0	0	0	0	0	0	NA	0	0	0	0	0	0	NA	2	secondyear	1st.2nd	20	-0.973434297426554
1884	R_2sSGywPafpLgtnK	10	18	Women	NotSTEM	WomenNotSTEM	White	Lesbian	2	2	3	0	0	0	0	0	0	NA	0	0	0	0	0	0	NA	1	firstyear	1st.2nd	18	-2.97343429742655
1885	R_tXQtPl9wrE2djMt	10	24	Men	NotSTEM	NA	White	Heterosexual	1.66666666666667	2	4	0	0	0	0	0	0	NA	0	0	0	0	0	0	NA	3	thirdyear	3rd.plus	24	3.02656570257345
1886	R_3J47ktUadQBFDoE	10	22	Women	NotSTEM	WomenNotSTEM	White	Bisexual	2.77777777777778	2.71428571428571	1	0	0	0	0	0	0	NA	0	0	0	0	0	0	NA	4	fourthyear+	3rd.plus	22	1.02656570257345
1887	R_1JFyikFisEpDRli	10	18	Women	NotSTEM	WomenNotSTEM	White	Bisexual	1.77777777777778	1.71428571428571	1	0	0	0	0	0	0	NA	0	0	0	0	0	0	NA	1	firstyear	1st.2nd	18	-2.97343429742655
1888	R_10MdltgBNkURFo2	10	22	Men	NotSTEM	NA	Asian	Heterosexual	2.11111111111111	2.85714285714286	2	0	0	0	0	0	0	NA	0	0	0	0	0	0	NA	4	fourthyear+	3rd.plus	22	1.02656570257345
1889	R_3sn4MJ5Yqkbp1YG	10	34	Women	STEM	WomenSTEM	NA	Heterosexual	3.44444444444444	3.42857142857143	5	0	0	0	0	0	0	NA	0	0	0	0	0	0	NA	3	thirdyear	3rd.plus	34	13.0265657025734
1890	R_3e3rxUbnTsfBj7F	10	23	Women	NotSTEM	WomenNotSTEM	Asian	Bisexual	1.77777777777778	1.85714285714286	2	0	0	0	0	0	0	NA	0	0	0	0	0	0	NA	4	fourthyear+	3rd.plus	23	2.02656570257345
1891	R_cHYXosdtlcQBSq5	10	38	Men	NotSTEM	NA	Asian	Heterosexual	4	3.85714285714286	5	0	0	0	0	0	0	NA	0	0	0	0	0	0	NA	3	thirdyear	3rd.plus	38	17.0265657025734
1892	R_2zGAIpSjYyEvm1E	10	21	Women	NotSTEM	WomenNotSTEM	Asian	Heterosexual	1.44444444444444	1.57142857142857	2	0	0	0	0	0	0	NA	0	0	0	0	0	0	NA	3	thirdyear	3rd.plus	21	0.0265657025734463
1893	R_2uWmEz7nOX5iWBT	10	21	Women	NotSTEM	WomenNotSTEM	White	Lesbian	2.22222222222222	2	4	0	0	0	0	0	0	NA	0	0	0	0	0	0	NA	4	fourthyear+	3rd.plus	21	0.0265657025734463
1894	R_3spgInnz45XD5eh	10	22	Men	NotSTEM	NA	White	Bisexual	2	2	2	0	0	0	0	0	0	NA	0	0	0	0	0	0	NA	5	fourthyear+	3rd.plus	22	1.02656570257345
1895	R_1MM5DHiherXFSMe	10	22	Women	NotSTEM	WomenNotSTEM	Asian	Heterosexual	NA	1	1	0	0	0	0	0	0	NA	0	0	0	0	0	0	NA	3	thirdyear	3rd.plus	22	1.02656570257345
1896	R_25RqI5iwrTbwYb1	10	23	Women	NotSTEM	WomenNotSTEM	White	Heterosexual	2.11111111111111	2.42857142857143	2	0	0	0	0	0	0	NA	0	0	0	0	0	0	NA	5	fourthyear+	3rd.plus	23	2.02656570257345
1897	R_3QSoiCNFQoClyJh	10	22	Women	NotSTEM	WomenNotSTEM	White	Bisexual	3.77777777777778	3.85714285714286	5	0	0	0	0	0	0	NA	0	0	0	0	0	0	NA	4	fourthyear+	3rd.plus	22	1.02656570257345
1898	R_2foJlyMpyszcnxC	10	21	Women	NotSTEM	WomenNotSTEM	White	NA	2.77777777777778	3.28571428571429	3	0	0	0	0	0	0	NA	0	0	0	0	0	0	NA	4	fourthyear+	3rd.plus	21	0.0265657025734463
1899	R_1FnXGRx0PRJ78Cn	10	19	Women	NotSTEM	WomenNotSTEM	Asian	Lesbian	1.55555555555556	1.14285714285714	3	0	0	0	0	0	0	NA	0	0	0	0	0	0	NA	1	firstyear	1st.2nd	19	-1.97343429742655
1900	R_1eRiQf3uBpWjgL6	10	20	Men	STEM	NA	Hispanic	Heterosexual	1.55555555555556	1.57142857142857	1	0	0	0	0	0	0	NA	0	0	0	0	0	0	NA	2	secondyear	1st.2nd	20	-0.973434297426554
1901	R_1ml4pyF0Efo9cOZ	10	20	Women	NotSTEM	WomenNotSTEM	Hispanic	Queer	2.55555555555556	2.28571428571429	4	0	0	0	0	0	0	NA	0	0	0	0	0	0	NA	2	secondyear	1st.2nd	20	-0.973434297426554
1902	R_27IFHFhEJDcF5cd	10	20	Women	NotSTEM	WomenNotSTEM	Black	Queer	2.66666666666667	3.42857142857143	3	0	0	0	0	0	0	NA	0	0	0	0	0	0	NA	2	secondyear	1st.2nd	20	-0.973434297426554
1903	R_1EX69tFbjC9A2fd	10	18	Men	NotSTEM	NA	Asian	Heterosexual	2.77777777777778	2.57142857142857	3	0	0	0	0	0	0	NA	0	0	0	0	0	0	NA	2	secondyear	1st.2nd	18	-2.97343429742655
1904	R_31vB6z1IGoilHle	10	23	Women	STEM	WomenSTEM	Hispanic	Bisexual	3.22222222222222	3.28571428571429	5	0	0	0	0	0	0	NA	0	0	0	0	0	0	NA	4	fourthyear+	3rd.plus	23	2.02656570257345
1905	R_1oHeyKm3TVQcTZ5	10	19	Women	STEM	WomenSTEM	White	Heterosexual	2.66666666666667	2.42857142857143	5	0	0	0	0	0	0	NA	0	0	0	0	0	0	NA	2	secondyear	1st.2nd	19	-1.97343429742655
1906	R_2dRYiGv4gRklXct	10	22	Women	NotSTEM	WomenNotSTEM	Hispanic	Queer	1.66666666666667	1.57142857142857	4	0	0	0	0	0	0	NA	0	0	0	0	0	0	NA	4	fourthyear+	3rd.plus	22	1.02656570257345
1907	R_BRoxQIyQ7AeATDP	10	21	Women	NotSTEM	WomenNotSTEM	Asian	Pan	NA	NA	1	0	0	0	0	0	0	NA	0	0	0	0	0	0	NA	4	fourthyear+	3rd.plus	21	0.0265657025734463
1908	R_1Hhuad4rST0fnJE	10	22	Men	NotSTEM	NA	White	Bisexual	1.77777777777778	1.71428571428571	2	0	0	0	0	0	0	NA	0	0	0	0	0	0	NA	4	fourthyear+	3rd.plus	22	1.02656570257345
1909	R_10ME46MUHFfiG3I	10	24	Women	NotSTEM	WomenNotSTEM	White	Heterosexual	2.22222222222222	3.28571428571429	4	0	0	0	0	0	0	NA	0	0	0	0	0	0	NA	2	secondyear	1st.2nd	24	3.02656570257345
1910	R_a5D5GyTHMzKyphf	10	18	Women	NotSTEM	WomenNotSTEM	White	Bisexual	2.77777777777778	2.85714285714286	2	0	0	0	0	0	0	NA	0	0	0	0	0	0	NA	1	firstyear	1st.2nd	18	-2.97343429742655
1911	R_8HayV2gUpYxvodz	10	22	Men	NotSTEM	NA	Asian	Heterosexual	1.66666666666667	2.28571428571429	3	0	0	0	0	0	0	NA	0	0	0	0	0	0	NA	3	thirdyear	3rd.plus	22	1.02656570257345
1912	R_12yUuGwB37R3RVP	10	18	Women	NotSTEM	WomenNotSTEM	Hispanic	Bisexual	2.11111111111111	2.71428571428571	5	0	0	0	0	0	0	NA	0	0	0	0	0	0	NA	1	firstyear	1st.2nd	18	-2.97343429742655
1913	R_1pms5Scw2beluRq	10	26	Men	NotSTEM	NA	Asian	Heterosexual	2.11111111111111	1.85714285714286	5	0	0	0	0	0	0	NA	0	0	0	0	0	0	NA	3	thirdyear	3rd.plus	26	5.02656570257345
1914	R_cuzZar5JjqwEev7	10	18	Men	STEM	NA	White	Heterosexual	2.77777777777778	2.14285714285714	3	0	0	0	0	0	0	NA	0	0	0	0	0	0	NA	1	firstyear	1st.2nd	18	-2.97343429742655
1915	R_Z7PrGFwvM98b0oF	10	21	Women	NotSTEM	WomenNotSTEM	White	Lesbian	2.33333333333333	2	5	0	0	0	0	0	0	NA	0	0	0	0	0	0	NA	3	thirdyear	3rd.plus	21	0.0265657025734463
1916	R_3gLRBd0qwxS9VOi	10	20	Men	NotSTEM	NA	Hispanic	Heterosexual	NA	NA	3	0	0	0	0	0	0	NA	0	0	0	0	0	0	NA	3	thirdyear	3rd.plus	20	-0.973434297426554
1917	R_2tsdswfMk8SMX0t	10	22	Men	NotSTEM	NA	Asian	Questioning	1.66666666666667	2	3	0	0	0	0	0	0	NA	0	0	0	0	0	0	NA	5	fourthyear+	3rd.plus	22	1.02656570257345
1918	R_2P5VWWdw3XOTuUF	10	26	Women	NotSTEM	WomenNotSTEM	White	Bisexual	1.44444444444444	1.57142857142857	4	0	0	0	0	0	0	NA	0	0	0	0	0	0	NA	4	fourthyear+	3rd.plus	26	5.02656570257345
1919	R_3EbvgUdiSNrNnL6	10	21	Women	NotSTEM	WomenNotSTEM	White	Heterosexual	1.33333333333333	2.57142857142857	3	0	0	0	0	0	0	NA	0	0	0	0	0	0	NA	4	fourthyear+	3rd.plus	21	0.0265657025734463
1920	R_2QxL3efxbpk8FCX	10	18	Women	NotSTEM	WomenNotSTEM	NA	Bisexual	2.66666666666667	2.71428571428571	3	0	0	0	0	0	0	NA	0	0	0	0	0	0	NA	1	firstyear	1st.2nd	18	-2.97343429742655
1921	R_2VsSCI0hwUs29KL	10	20	Men	NotSTEM	NA	White	Bisexual	2.33333333333333	2.57142857142857	4	0	0	0	0	0	0	NA	0	0	0	0	0	0	NA	2	secondyear	1st.2nd	20	-0.973434297426554
1922	R_1Ka1WK7RlxVFgQg	10	23	Men	NotSTEM	NA	White	Heterosexual	3.11111111111111	3.57142857142857	5	0	0	0	0	0	0	NA	0	0	0	0	0	0	NA	2	secondyear	1st.2nd	23	2.02656570257345
1923	R_28SZYS9qLVe6DqR	10	22	Men	NotSTEM	NA	White	Heterosexual	2.55555555555556	2.28571428571429	4	0	0	0	0	0	0	NA	0	0	0	0	0	0	NA	2	secondyear	1st.2nd	22	1.02656570257345
1924	R_1hWnYous9wFBy8I	10	20	Women	NotSTEM	WomenNotSTEM	White	Queer	2.11111111111111	3.28571428571429	2	0	0	0	0	0	0	NA	0	0	0	0	0	0	NA	3	thirdyear	3rd.plus	20	-0.973434297426554
1925	R_2rlmeujKJf6kAqT	10	20	Women	NotSTEM	WomenNotSTEM	White	Bisexual	3.11111111111111	3.14285714285714	3	0	0	0	0	0	0	NA	0	0	0	0	0	0	NA	3	thirdyear	3rd.plus	20	-0.973434297426554
1926	R_3n2jBatPbVk09Js	10	22	Men	NotSTEM	NA	White	Gay	2.11111111111111	2.85714285714286	4	0	0	0	0	0	0	NA	0	0	0	0	0	0	NA	3	thirdyear	3rd.plus	22	1.02656570257345
1927	R_3JgEIpRs7P43R5l	10	29	Women	NotSTEM	WomenNotSTEM	Asian	Asexual	2.33333333333333	1	2	0	0	0	0	0	0	NA	0	0	0	0	0	0	NA	3	thirdyear	3rd.plus	29	8.02656570257345
1928	R_3fjmdNbGSYfjd5L	10	19	Men	NotSTEM	NA	White	Gay	1.66666666666667	1.71428571428571	2	0	0	0	0	0	0	NA	0	0	0	0	0	0	NA	1	firstyear	1st.2nd	19	-1.97343429742655
1929	R_3n29QVQWMIer7fm	10	20	Men	NotSTEM	NA	White	Heterosexual	2.77777777777778	2.57142857142857	3	0	0	0	0	0	0	NA	0	0	0	0	0	0	NA	2	secondyear	1st.2nd	20	-0.973434297426554
1930	R_1InOEEQFZMQiscg	10	18	Women	NotSTEM	WomenNotSTEM	Asian	Heterosexual	1.44444444444444	1	2	0	0	0	0	0	0	NA	0	0	0	0	0	0	NA	1	firstyear	1st.2nd	18	-2.97343429742655
1931	R_1MLMkAcQDnBXBgS	10	21	Men	STEM	NA	White	Bisexual	2.55555555555556	2.28571428571429	2	0	0	0	0	0	0	NA	0	0	0	0	0	0	NA	4	fourthyear+	3rd.plus	21	0.0265657025734463
1932	R_2QzcKdU5o74zTgz	10	24	Women	STEM	WomenSTEM	Asian	Heterosexual	1.77777777777778	1.42857142857143	2	0	0	0	0	0	0	NA	0	0	0	0	0	0	NA	3	thirdyear	3rd.plus	24	3.02656570257345
1933	R_1DoLPTqLmfMkxuR	10	25	Men	NotSTEM	NA	White	Heterosexual	1.44444444444444	1.28571428571429	4	0	0	0	0	0	0	NA	0	0	0	0	0	0	NA	2	secondyear	1st.2nd	25	4.02656570257345
1934	R_5ota2NjOfLei7Kh	10	18	Women	NotSTEM	WomenNotSTEM	Asian	Heterosexual	1.77777777777778	1.42857142857143	3	0	0	0	0	0	0	NA	0	0	0	0	0	0	NA	1	firstyear	1st.2nd	18	-2.97343429742655
1935	R_piwpvEQEHmelzfr	10	21	Men	NotSTEM	NA	White	Bisexual	1.77777777777778	2	3	0	0	0	0	0	0	NA	0	0	0	0	0	0	NA	4	fourthyear+	3rd.plus	21	0.0265657025734463
1936	R_11jsF0dN0z31dAo	10	20	Women	NotSTEM	WomenNotSTEM	White	Queer	1.33333333333333	1.85714285714286	3	0	0	0	0	0	0	NA	0	0	0	0	0	0	NA	1	firstyear	1st.2nd	20	-0.973434297426554
1937	R_dmd9xskLE4twji9	10	25	Men	NotSTEM	NA	NA	Heterosexual	1.77777777777778	2.14285714285714	4	0	0	0	0	0	0	NA	0	0	0	0	0	0	NA	4	fourthyear+	3rd.plus	25	4.02656570257345
1938	R_1JXVBxHXwnw25lu	10	18	Women	NotSTEM	WomenNotSTEM	White	Bisexual	3	3.42857142857143	3	0	0	0	0	0	0	NA	0	0	0	0	0	0	NA	1	firstyear	1st.2nd	18	-2.97343429742655
1939	R_1lcs8Aj7my0gzGq	10	18	Men	NotSTEM	NA	Asian	Heterosexual	2	1.57142857142857	4	0	0	0	0	0	0	NA	0	0	0	0	0	0	NA	2	secondyear	1st.2nd	18	-2.97343429742655
1940	R_2RQxOxLhrpB06XU	10	18	Women	NotSTEM	WomenNotSTEM	Asian	Questioning	1.88888888888889	2.71428571428571	2	0	0	0	0	0	0	NA	0	0	0	0	0	0	NA	1	firstyear	1st.2nd	18	-2.97343429742655
1941	R_Bs8PXBr08WSPzih	10	21	Men	NA	NA	White	Heterosexual	NA	NA	5	0	0	0	0	0	0	NA	0	0	0	0	0	0	NA	NA	NA	NA	21	0.0265657025734463
1942	R_1EX7HfXC7LW5Hi5	10	18	Women	NotSTEM	WomenNotSTEM	Asian	Bisexual	1.33333333333333	1.28571428571429	2	0	0	0	0	0	0	NA	0	0	0	0	0	0	NA	1	firstyear	1st.2nd	18	-2.97343429742655
1943	R_1QN6XqD2giSCodo	10	21	Women	NotSTEM	WomenNotSTEM	Asian	Heterosexual	1.55555555555556	2.14285714285714	5	0	0	0	0	0	0	NA	0	0	0	0	0	0	NA	2	secondyear	1st.2nd	21	0.0265657025734463
1944	R_3Gq3WLCTaJlEo9k	10	18	Women	NotSTEM	WomenNotSTEM	Asian	Heterosexual	1.33333333333333	1.28571428571429	4	0	0	0	0	0	0	NA	0	0	0	0	0	0	NA	1	firstyear	1st.2nd	18	-2.97343429742655
1945	R_3IbEbM53O5gZZbt	10	20	Men	NA	NA	White	Heterosexual	NA	NA	1	0	0	0	0	0	0	NA	0	0	0	0	0	0	NA	2	secondyear	1st.2nd	20	-0.973434297426554
1946	R_3oXacdX4KUAiWe1	10	24	Men	NotSTEM	NA	NA	Heterosexual	1.88888888888889	1.85714285714286	4	0	0	0	0	0	0	NA	0	0	0	0	0	0	NA	3	thirdyear	3rd.plus	24	3.02656570257345
1947	R_2w5hRnTAmIyqF9h	10	21	Women	NotSTEM	WomenNotSTEM	NA	Heterosexual	2.77777777777778	NA	2	0	0	0	0	0	0	NA	0	0	0	0	0	0	NA	3	thirdyear	3rd.plus	21	0.0265657025734463
1948	R_8CUhaiw4DX9tvNv	10	19	Women	NotSTEM	WomenNotSTEM	White	Heterosexual	2.33333333333333	3.42857142857143	3	0	0	0	0	0	0	NA	0	0	0	0	0	0	NA	2	secondyear	1st.2nd	19	-1.97343429742655
1949	R_9AJ5DCh2YqNUfpD	10	19	Men	NotSTEM	NA	White	Heterosexual	1.77777777777778	2.57142857142857	2	0	0	0	0	0	0	NA	0	0	0	0	0	0	NA	2	secondyear	1st.2nd	19	-1.97343429742655
1950	R_1Qo3OrvhVQyGabM	10	23	Women	STEM	WomenSTEM	White	Bisexual	2.44444444444444	2.71428571428571	5	0	0	0	0	0	0	NA	0	0	0	0	0	0	NA	1	firstyear	1st.2nd	23	2.02656570257345
1951	R_1LN12idKnQiyDl0	10	20	Men	NotSTEM	NA	NA	Heterosexual	3.88888888888889	4	5	0	0	0	0	0	0	NA	0	0	0	0	0	0	NA	3	thirdyear	3rd.plus	20	-0.973434297426554
1952	R_31oYQJ17lDCaDnK	10	19	Women	NotSTEM	WomenNotSTEM	White	Heterosexual	1.66666666666667	1.85714285714286	4	0	0	0	0	0	0	NA	0	0	0	0	0	0	NA	3	thirdyear	3rd.plus	19	-1.97343429742655
1953	R_3q9f51e8dxGOkcl	10	29	Women	NotSTEM	WomenNotSTEM	White	Heterosexual	1.66666666666667	2	5	0	0	0	0	0	0	NA	0	0	0	0	0	0	NA	3	thirdyear	3rd.plus	29	8.02656570257345
1954	R_2AYwKEvyv698RZE	10	19	Men	NotSTEM	NA	White	Pan	2.88888888888889	3.14285714285714	3	0	0	0	0	0	0	NA	0	0	0	0	0	0	NA	2	secondyear	1st.2nd	19	-1.97343429742655
1955	R_1is8QYSpd1SxmN5	10	19	Men	NotSTEM	NA	Black	Heterosexual	NA	NA	3	0	0	0	0	0	0	NA	0	0	0	0	0	0	NA	1	firstyear	1st.2nd	19	-1.97343429742655
1956	R_3JjSMwfnu26R3i1	10	28	Women	NotSTEM	WomenNotSTEM	NA	Heterosexual	NA	NA	3	0	0	0	0	0	0	NA	0	0	0	0	0	0	NA	4	fourthyear+	3rd.plus	28	7.02656570257345
1957	R_RxAsLHHnTaNjhw5	10	20	Women	NotSTEM	WomenNotSTEM	White	Bisexual	3.33333333333333	3.42857142857143	2	0	0	0	0	0	0	NA	0	0	0	0	0	0	NA	2	secondyear	1st.2nd	20	-0.973434297426554
1958	R_3gUjAzbWn4FMakc	10	21	Women	NotSTEM	WomenNotSTEM	White	Lesbian	2.33333333333333	3.71428571428571	2	0	0	0	0	0	0	NA	0	0	0	0	0	0	NA	3	thirdyear	3rd.plus	21	0.0265657025734463
1959	R_11X6fP65F7zKvnG	10	20	Women	NotSTEM	WomenNotSTEM	Asian	Queer	2.11111111111111	1.71428571428571	1	0	0	0	0	0	0	NA	0	0	0	0	0	0	NA	2	secondyear	1st.2nd	20	-0.973434297426554
1960	R_2SCve8KU4vhu6uI	10	20	Women	NotSTEM	WomenNotSTEM	Hispanic	Bisexual	NA	NA	4	0	0	0	0	0	0	NA	0	0	0	0	0	0	NA	3	thirdyear	3rd.plus	20	-0.973434297426554
1961	R_3EnYeTTVGZOMBWE	10	19	Men	NotSTEM	NA	White	Gay	1.77777777777778	2.28571428571429	3	0	0	0	0	0	0	NA	0	0	0	0	0	0	NA	2	secondyear	1st.2nd	19	-1.97343429742655
1962	R_1OrEIAcxXzZzwIo	10	20	Women	NotSTEM	WomenNotSTEM	Asian	Heterosexual	1.77777777777778	1.85714285714286	4	0	0	0	0	0	0	NA	0	0	0	0	0	0	NA	1	firstyear	1st.2nd	20	-0.973434297426554
1963	R_wSu02Nnfc6Lywi5	10	23	Men	NotSTEM	NA	Asian	Heterosexual	2.22222222222222	2.28571428571429	4	0	0	0	0	0	0	NA	0	0	0	0	0	0	NA	2	secondyear	1st.2nd	23	2.02656570257345
1964	R_1eDnw0lYRBrylPR	10	21	Men	NotSTEM	NA	White	Bisexual	2	2.85714285714286	3	0	0	0	0	0	0	NA	0	0	0	0	0	0	NA	2	secondyear	1st.2nd	21	0.0265657025734463
1965	R_2PolR6vZa2ftKSa	10	21	Men	NotSTEM	NA	NA	Heterosexual	2	2	3	0	0	0	0	0	0	NA	0	0	0	0	0	0	NA	4	fourthyear+	3rd.plus	21	0.0265657025734463
1966	R_3hG9Fl5lBo8EUYS	10	25	Women	NotSTEM	WomenNotSTEM	NA	Bisexual	1.66666666666667	1.42857142857143	5	0	0	0	0	0	0	NA	0	0	0	0	0	0	NA	3	thirdyear	3rd.plus	25	4.02656570257345
1967	R_28I2RtCMYW1XXis	10	23	Men	NotSTEM	NA	White	Heterosexual	2.22222222222222	3	4	0	0	0	0	0	0	NA	0	0	0	0	0	0	NA	4	fourthyear+	3rd.plus	23	2.02656570257345
1968	R_1KuW5FDqqjbLmeM	10	19	Women	NotSTEM	WomenNotSTEM	White	Queer	1.55555555555556	1.71428571428571	2	0	0	0	0	0	0	NA	0	0	0	0	0	0	NA	2	secondyear	1st.2nd	19	-1.97343429742655
1969	R_RQO7qULgiOyQ62J	10	24	Women	NotSTEM	WomenNotSTEM	Hispanic	Heterosexual	3.66666666666667	3.14285714285714	3	0	0	0	0	0	0	NA	0	0	0	0	0	0	NA	1	firstyear	1st.2nd	24	3.02656570257345
1970	R_2c8wOUVVDGBn99M	10	22	Women	NotSTEM	WomenNotSTEM	NA	Bisexual	2.11111111111111	1.28571428571429	3	0	0	0	0	0	0	NA	0	0	0	0	0	0	NA	3	thirdyear	3rd.plus	22	1.02656570257345
1971	R_10w8WWqgH1zi6Ky	10	19	Men	NotSTEM	NA	Asian	Heterosexual	1.66666666666667	1.28571428571429	2	0	0	0	0	0	0	NA	0	0	0	0	0	0	NA	1	firstyear	1st.2nd	19	-1.97343429742655
1972	R_2SAYZM5wrfkrj4i	10	18	Men	NotSTEM	NA	NA	Heterosexual	2.33333333333333	1.42857142857143	5	0	0	0	0	0	0	NA	0	0	0	0	0	0	NA	4	fourthyear+	3rd.plus	18	-2.97343429742655
1973	R_3PFywh7BEzp8zD7	10	19	Men	NotSTEM	NA	White	Heterosexual	1.22222222222222	1.42857142857143	2	0	0	0	0	0	0	NA	0	0	0	0	0	0	NA	2	secondyear	1st.2nd	19	-1.97343429742655
1974	R_0GmqnjCBMcBtEuR	10	23	Men	STEM	NA	White	Bisexual	2.22222222222222	3	4	0	0	0	0	0	0	NA	0	0	0	0	0	0	NA	4	fourthyear+	3rd.plus	23	2.02656570257345
1975	R_1FwAc4c1YZ8nkAE	10	18	Men	NotSTEM	NA	NA	Heterosexual	2.11111111111111	2.28571428571429	2	0	0	0	0	0	0	NA	0	0	0	0	0	0	NA	1	firstyear	1st.2nd	18	-2.97343429742655
1976	R_2WHJek5zkAHTpCn	10	22	Women	NotSTEM	WomenNotSTEM	Asian	NA	2	2.42857142857143	3	0	0	0	0	0	0	NA	0	0	0	0	0	0	NA	1	firstyear	1st.2nd	22	1.02656570257345
1977	R_Wj4OIj6K3BB5L21	10	18	Men	NotSTEM	NA	White	Heterosexual	2.44444444444444	2.28571428571429	3	0	0	0	0	0	0	NA	0	0	0	0	0	0	NA	1	firstyear	1st.2nd	18	-2.97343429742655
1978	R_22nY0um61qYeWr6	10	21	Men	NotSTEM	NA	Asian	Heterosexual	1.66666666666667	2.28571428571429	2	0	0	0	0	0	0	NA	0	0	0	0	0	0	NA	3	thirdyear	3rd.plus	21	0.0265657025734463
1979	R_265yP23FuOzgVOd	10	21	Men	NotSTEM	NA	Asian	Heterosexual	1.55555555555556	1.42857142857143	2	0	0	0	0	0	0	NA	0	0	0	0	0	0	NA	3	thirdyear	3rd.plus	21	0.0265657025734463
1980	R_1MS5faQaQICjmhi	10	20	Men	NotSTEM	NA	White	Heterosexual	2	1.57142857142857	2	0	0	0	0	0	0	NA	0	0	0	0	0	0	NA	3	thirdyear	3rd.plus	20	-0.973434297426554
1981	R_ekvjaT1hKSVwHRL	10	29	Women	NotSTEM	WomenNotSTEM	NA	Heterosexual	2.55555555555556	1.57142857142857	5	0	0	0	0	0	0	NA	0	0	0	0	0	0	NA	2	secondyear	1st.2nd	29	8.02656570257345
1982	R_1MJUqzI4cypBqx8	10	21	Women	NotSTEM	WomenNotSTEM	White	Bisexual	2.55555555555556	2.85714285714286	5	0	0	0	0	0	0	NA	0	0	0	0	0	0	NA	2	secondyear	1st.2nd	21	0.0265657025734463
1983	R_25z4KaEE038Nyzt	10	19	Men	NotSTEM	NA	White	Heterosexual	1.66666666666667	1.85714285714286	3	0	0	0	0	0	0	NA	0	0	0	0	0	0	NA	1	firstyear	1st.2nd	19	-1.97343429742655
1984	R_1gUe5Gf72UzPovc	10	20	Men	NotSTEM	NA	Asian	Heterosexual	1.55555555555556	1.85714285714286	3	0	0	0	0	0	0	NA	0	0	0	0	0	0	NA	1	firstyear	1st.2nd	20	-0.973434297426554
1985	R_32RYmlNjhLWWC3F	10	19	Men	NotSTEM	NA	White	Heterosexual	1.22222222222222	NA	2	0	0	0	0	0	0	NA	0	0	0	0	0	0	NA	1	firstyear	1st.2nd	19	-1.97343429742655
1986	R_BPcFoBkQFYGhpSN	10	18	Women	NotSTEM	WomenNotSTEM	White	Bisexual	2.55555555555556	2.85714285714286	4	0	0	0	0	0	0	NA	0	0	0	0	0	0	NA	1	firstyear	1st.2nd	18	-2.97343429742655
1987	R_25SgM4NIYIZ3AWt	10	18	Women	NotSTEM	WomenNotSTEM	White	Lesbian	1.77777777777778	2.85714285714286	3	0	0	0	0	0	0	NA	0	0	0	0	0	0	NA	1	firstyear	1st.2nd	18	-2.97343429742655
1988	R_3NvXaeBfxG02QYW	10	21	Men	STEM	NA	White	Heterosexual	NA	NA	2	0	0	0	0	0	0	NA	0	0	0	0	0	0	NA	3	thirdyear	3rd.plus	21	0.0265657025734463
1989	R_2X57pviyrVlxDZY	10	22	Women	STEM	WomenSTEM	NA	Lesbian	1.77777777777778	1.42857142857143	2	0	0	0	0	0	0	NA	0	0	0	0	0	0	NA	3	thirdyear	3rd.plus	22	1.02656570257345
1990	R_2xPkN5WuxZIyNzg	10	20	Women	NotSTEM	WomenNotSTEM	White	Bisexual	2	2.85714285714286	5	0	0	0	0	0	0	NA	0	0	0	0	0	0	NA	2	secondyear	1st.2nd	20	-0.973434297426554
1991	R_2dA9hG7Fs3JbwcP	10	20	Men	NotSTEM	NA	Hispanic	Heterosexual	1	1	3	0	0	0	0	0	0	NA	0	0	0	0	0	0	NA	2	secondyear	1st.2nd	20	-0.973434297426554
1992	R_3PjKj2XTJpyvJy8	10	21	Women	NotSTEM	WomenNotSTEM	White	Lesbian	1.77777777777778	2.42857142857143	4	0	0	0	0	0	0	NA	0	0	0	0	0	0	NA	2	secondyear	1st.2nd	21	0.0265657025734463
1993	R_2uX3VnkR54gFUPy	10	20	Women	NotSTEM	WomenNotSTEM	White	Queer	2.11111111111111	2.71428571428571	2	0	0	0	0	0	0	NA	0	0	0	0	0	0	NA	4	fourthyear+	3rd.plus	20	-0.973434297426554
1994	R_5Bc8drwVMFBwbDP	10	19	Women	NotSTEM	WomenNotSTEM	White	Bisexual	2.66666666666667	2	4	0	0	0	0	0	0	NA	0	0	0	0	0	0	NA	1	firstyear	1st.2nd	19	-1.97343429742655
1995	R_2Spj4FzxxJuPqQ5	10	18	Women	NotSTEM	WomenNotSTEM	White	Heterosexual	1.44444444444444	1.71428571428571	3	0	0	0	0	0	0	NA	0	0	0	0	0	0	NA	1	firstyear	1st.2nd	18	-2.97343429742655
1996	R_1Ns8gaf0nTZ1N6y	10	24	Men	STEM	NA	NA	Bisexual	1.44444444444444	1.57142857142857	2	0	0	0	0	0	0	NA	0	0	0	0	0	0	NA	4	fourthyear+	3rd.plus	24	3.02656570257345
1997	R_26ndqo3TQtVetM6	10	21	Men	NotSTEM	NA	White	Heterosexual	2.55555555555556	3.28571428571429	2	0	0	0	0	0	0	NA	0	0	0	0	0	0	NA	4	fourthyear+	3rd.plus	21	0.0265657025734463
1998	R_diKCrvHOPASIDQd	10	18	Men	NotSTEM	NA	White	Heterosexual	1.11111111111111	1.57142857142857	2	0	0	0	0	0	0	NA	0	0	0	0	0	0	NA	1	firstyear	1st.2nd	18	-2.97343429742655
1999	R_2cwleTTg6AjnAmx	10	19	Men	NA	NA	White	Heterosexual	NA	NA	2	0	0	0	0	0	0	NA	0	0	0	0	0	0	NA	NA	NA	NA	19	-1.97343429742655
[truncated: 41,911 more rows]
